# Supplementary material for: Comparative transcriptome analysis of Armillaria gallica 012m in response to ethephon treatment
Source: PeerJ. 2023 Jan 17;11:e14714. doi: 10.7717/peerj.14714 (PMC10088873; doi:10.7717/peerj.14714)
Supplement: Supplemental Information 2 [file peerj-11-14714-s002.xlsx]

## Sheet: gene_count_matrix.tab.ET1_vs_BK
Supplement Table 2: The DEGs of ETH-0.1ppm were analysed by the R package "edgeR".
Gene_id	SampleA	SampleB	BaseMean	log2FoldChange	pvalue	padj	Significan
Armga012mGene17105	ETH-0.1ppm	BK	653.428	7.42129	3.48189e-108	8.90145e-105	TRUE
Armga012mGene06714	ETH-0.1ppm	BK	1322.65	7.27469	1.78846e-214	9.1444e-211	TRUE
Armga012mGene00411	ETH-0.1ppm	BK	1510.29	7.27348	1.37235e-136	4.6779e-133	TRUE
Armga012mGene24173	ETH-0.1ppm	BK	304.645	3.36285	1.07565e-64	2.19993e-61	TRUE
Armga012mGene10396	ETH-0.1ppm	BK	9810.76	3.24978	0.00578806	0.0217525	TRUE
Armga012mGene10395	ETH-0.1ppm	BK	585.278	2.70868	0.00222984	0.0102267	TRUE
Armga012mGene14873	ETH-0.1ppm	BK	57760.9	2.29631	4.36573e-08	1.39078e-06	TRUE
Armga012mGene03798	ETH-0.1ppm	BK	325.076	2.29081	4.50093e-08	1.42152e-06	TRUE
Armga012mGene14872	ETH-0.1ppm	BK	10253.8	2.24383	1.73009e-08	6.41011e-07	TRUE
Armga012mGene08345	ETH-0.1ppm	BK	303.949	2.16689	1.66067e-20	7.71907e-18	TRUE
Armga012mGene20212	ETH-0.1ppm	BK	1363.31	2.15772	0.00647075	0.0237538	TRUE
Armga012mGene24786	ETH-0.1ppm	BK	12503.3	2.0984	2.66587e-11	2.29086e-09	TRUE
Armga012mGene01667	ETH-0.1ppm	BK	8752.62	2.06585	1.82115e-12	2.21703e-10	TRUE
Armga012mGene22885	ETH-0.1ppm	BK	1121.99	2.02877	0.000138525	0.00112534	TRUE
Armga012mGene21965	ETH-0.1ppm	BK	31377.5	2.01485	2.97458e-08	1.02418e-06	TRUE
Armga012mGene11703	ETH-0.1ppm	BK	11941.4	-2.00159	2.8353e-11	2.39618e-09	TRUE
Armga012mGene00814	ETH-0.1ppm	BK	2936.86	-2.01941	5.94738e-13	8.00236e-11	TRUE
Armga012mGene06965	ETH-0.1ppm	BK	1753.37	-2.02346	1.6539e-08	6.15008e-07	TRUE
Armga012mGene05711	ETH-0.1ppm	BK	1211.66	-2.03899	5.3419e-07	1.13098e-05	TRUE
Armga012mGene11704	ETH-0.1ppm	BK	15369.7	-2.06118	1.8726e-11	1.72515e-09	TRUE
Armga012mGene23722	ETH-0.1ppm	BK	1098.07	-2.07702	3.51843e-07	7.96007e-06	TRUE
Armga012mGene10405	ETH-0.1ppm	BK	3076.7	-2.07707	7.8104e-12	8.23393e-10	TRUE
Armga012mGene12922	ETH-0.1ppm	BK	1263.86	-2.09119	0.0155736	0.0475105	TRUE
Armga012mGene01139	ETH-0.1ppm	BK	1123.98	-2.10755	2.46611e-05	0.000273222	TRUE
Armga012mGene18976	ETH-0.1ppm	BK	504.456	-2.10816	5.8423e-11	4.63127e-09	TRUE
Armga012mGene22280	ETH-0.1ppm	BK	372.734	-2.10978	4.82279e-11	3.85295e-09	TRUE
Armga012mGene00226	ETH-0.1ppm	BK	965.427	-2.1243	1.06792e-07	2.85878e-06	TRUE
Armga012mGene25245	ETH-0.1ppm	BK	370.751	-2.15168	1.32876e-07	3.4487e-06	TRUE
Armga012mGene13650	ETH-0.1ppm	BK	2799.7	-2.16404	4.999e-08	1.53053e-06	TRUE
Armga012mGene23721	ETH-0.1ppm	BK	5306.17	-2.17331	3.70259e-07	8.23499e-06	TRUE
Armga012mGene05709	ETH-0.1ppm	BK	763.276	-2.17794	1.10704e-09	5.89613e-08	TRUE
Armga012mGene00698	ETH-0.1ppm	BK	1819.17	-2.20051	7.05021e-13	9.243e-11	TRUE
Armga012mGene18200	ETH-0.1ppm	BK	895.34	-2.21477	2.39242e-07	5.70278e-06	TRUE
Armga012mGene08211	ETH-0.1ppm	BK	701.014	-2.23392	8.67449e-07	1.69934e-05	TRUE
Armga012mGene04469	ETH-0.1ppm	BK	978.966	-2.25126	0.00292738	0.0126953	TRUE
Armga012mGene14717	ETH-0.1ppm	BK	755.604	-2.25542	1.53926e-07	3.93512e-06	TRUE
Armga012mGene10691	ETH-0.1ppm	BK	7690.05	-2.2641	1.56775e-08	5.8511e-07	TRUE
Armga012mGene19388	ETH-0.1ppm	BK	632.021	-2.27426	2.33027e-10	1.52752e-08	TRUE
Armga012mGene00198	ETH-0.1ppm	BK	1050.77	-2.29792	9.6604e-36	8.23227e-33	TRUE
Armga012mGene14716	ETH-0.1ppm	BK	5245.34	-2.30347	8.10377e-08	2.2892e-06	TRUE
Armga012mGene13991	ETH-0.1ppm	BK	3416.88	-2.30469	1.55589e-09	7.8765e-08	TRUE
Armga012mGene25078	ETH-0.1ppm	BK	15191.6	-2.31468	1.56777e-08	5.8511e-07	TRUE
Armga012mGene06966	ETH-0.1ppm	BK	4155.57	-2.32884	2.81429e-10	1.79868e-08	TRUE
Armga012mGene23788	ETH-0.1ppm	BK	5551.26	-2.343	1.28189e-13	2.1143e-11	TRUE
Armga012mGene05707	ETH-0.1ppm	BK	1743.82	-2.34859	3.77186e-15	8.57135e-13	TRUE
Armga012mGene10690	ETH-0.1ppm	BK	47152.5	-2.3564	9.96474e-09	4.06793e-07	TRUE
Armga012mGene18199	ETH-0.1ppm	BK	3355.54	-2.36362	6.55972e-08	1.94999e-06	TRUE
Armga012mGene00225	ETH-0.1ppm	BK	1109.47	-2.39326	4.25923e-08	1.36109e-06	TRUE
Armga012mGene02202	ETH-0.1ppm	BK	2735.68	-2.39489	1.08515e-11	1.12089e-09	TRUE
Armga012mGene14043	ETH-0.1ppm	BK	535.167	-2.39874	1.3308e-08	5.13538e-07	TRUE
Armga012mGene11773	ETH-0.1ppm	BK	2056.79	-2.43548	9.62568e-09	3.96904e-07	TRUE
Armga012mGene10100	ETH-0.1ppm	BK	1877.67	-2.44298	2.19365e-09	1.07331e-07	TRUE
Armga012mGene01370	ETH-0.1ppm	BK	2602.11	-2.48743	2.23582e-12	2.68982e-10	TRUE
Armga012mGene13576	ETH-0.1ppm	BK	598.241	-2.52123	5.24824e-12	5.86465e-10	TRUE
Armga012mGene01067	ETH-0.1ppm	BK	3400.22	-2.52433	3.29975e-39	3.06757e-36	TRUE
Armga012mGene13710	ETH-0.1ppm	BK	1675.89	-2.53862	0.0029377	0.0127184	TRUE
Armga012mGene01957	ETH-0.1ppm	BK	1322.32	-2.59114	6.62791e-08	1.96455e-06	TRUE
Armga012mGene10883	ETH-0.1ppm	BK	1372.47	-2.5987	1.36783e-08	5.25844e-07	TRUE
Armga012mGene18996	ETH-0.1ppm	BK	669.744	-2.6401	1.81929e-08	6.62066e-07	TRUE
Armga012mGene17830	ETH-0.1ppm	BK	428.36	-2.65449	1.8468e-10	1.28472e-08	TRUE
Armga012mGene01950	ETH-0.1ppm	BK	854.046	-2.67015	0.0110307	0.0363478	TRUE
Armga012mGene15586	ETH-0.1ppm	BK	810.577	-2.6881	1.78928e-12	2.21481e-10	TRUE
Armga012mGene22201	ETH-0.1ppm	BK	555.409	-2.69908	9.39596e-10	5.22191e-08	TRUE
Armga012mGene02013	ETH-0.1ppm	BK	591.054	-2.70349	1.16459e-08	4.67022e-07	TRUE
Armga012mGene08825	ETH-0.1ppm	BK	2426.44	-2.7073	7.38522e-11	5.72131e-09	TRUE
Armga012mGene08824	ETH-0.1ppm	BK	3452.83	-2.71324	2.00108e-11	1.81089e-09	TRUE
Armga012mGene25686	ETH-0.1ppm	BK	1865.88	-2.74065	0.000467662	0.00297963	TRUE
Armga012mGene25326	ETH-0.1ppm	BK	939.512	-2.76585	4.97775e-41	5.65583e-38	TRUE
Armga012mGene01383	ETH-0.1ppm	BK	4617.26	-2.77334	2.60664e-09	1.24558e-07	TRUE
Armga012mGene05606	ETH-0.1ppm	BK	752.538	-2.78407	3.85045e-17	1.12499e-14	TRUE
Armga012mGene02134	ETH-0.1ppm	BK	542.112	-2.80195	1.8119e-08	6.62066e-07	TRUE
Armga012mGene05710	ETH-0.1ppm	BK	847.357	-2.80774	4.23856e-09	1.86825e-07	TRUE
Armga012mGene01384	ETH-0.1ppm	BK	16402.2	-2.82983	3.64826e-09	1.65076e-07	TRUE
Armga012mGene13979	ETH-0.1ppm	BK	10271.8	-2.85341	1.38556e-18	4.7229e-16	TRUE
Armga012mGene01953	ETH-0.1ppm	BK	507.172	-2.85668	1.54137e-18	5.08453e-16	TRUE
Armga012mGene01382	ETH-0.1ppm	BK	486.57	-2.8721	0.000379392	0.00250948	TRUE
Armga012mGene25325	ETH-0.1ppm	BK	1961.3	-2.88704	3.9336e-43	6.70416e-40	TRUE
Armga012mGene14080	ETH-0.1ppm	BK	2369.69	-2.9003	3.34813e-09	1.53534e-07	TRUE
Armga012mGene24771	ETH-0.1ppm	BK	3593.77	-2.91023	1.64993e-14	3.30828e-12	TRUE
Armga012mGene01951	ETH-0.1ppm	BK	3267.89	-2.92569	0.00633006	0.023326	TRUE
Armga012mGene11021	ETH-0.1ppm	BK	551.438	-2.93066	0.00177299	0.00852	TRUE
Armga012mGene01952	ETH-0.1ppm	BK	1078.66	-2.96514	4.09695e-13	5.95274e-11	TRUE
Armga012mGene00634	ETH-0.1ppm	BK	1966.22	-3.01179	0.00225502	0.010313	TRUE
Armga012mGene15510	ETH-0.1ppm	BK	6328.14	-3.02608	0.000647203	0.00385233	TRUE
Armga012mGene05745	ETH-0.1ppm	BK	2508.06	-3.05231	2.94875e-05	0.000319089	TRUE
Armga012mGene04770	ETH-0.1ppm	BK	3185.15	-3.06665	0.0129362	0.0410953	TRUE
Armga012mGene02005	ETH-0.1ppm	BK	506.018	-3.10662	3.06015e-10	1.91982e-08	TRUE
Armga012mGene01282	ETH-0.1ppm	BK	955.545	-3.13136	1.28084e-13	2.1143e-11	TRUE
Armga012mGene00880	ETH-0.1ppm	BK	5937.27	-3.1359	2.4387e-27	1.55863e-24	TRUE
Armga012mGene03643	ETH-0.1ppm	BK	5433.38	-3.18594	7.56495e-15	1.57876e-12	TRUE
Armga012mGene10247	ETH-0.1ppm	BK	14169	-3.25703	5.38555e-19	2.12305e-16	TRUE
Armga012mGene12456	ETH-0.1ppm	BK	15141.7	-3.25917	5.77841e-16	1.51513e-13	TRUE
Armga012mGene15260	ETH-0.1ppm	BK	5684.68	-3.4364	3.53604e-05	0.000369352	TRUE
Armga012mGene17552	ETH-0.1ppm	BK	12315.1	-3.43968	5.78809e-15	1.25934e-12	TRUE
Armga012mGene24292	ETH-0.1ppm	BK	461.92	-3.44232	2.60331e-29	1.90153e-26	TRUE
Armga012mGene04803	ETH-0.1ppm	BK	5491.73	-3.47954	1.37843e-06	2.51711e-05	TRUE
Armga012mGene01291	ETH-0.1ppm	BK	5965.54	-3.52023	8.96858e-14	1.55445e-11	TRUE
Armga012mGene04802	ETH-0.1ppm	BK	29589.7	-3.54659	2.4847e-07	5.90896e-06	TRUE
Armga012mGene10711	ETH-0.1ppm	BK	1299.51	-3.55521	1.69774e-11	1.60751e-09	TRUE
Armga012mGene01290	ETH-0.1ppm	BK	717.168	-3.55652	4.19125e-13	5.95274e-11	TRUE
Armga012mGene04772	ETH-0.1ppm	BK	5255.58	-3.57726	0.010224	0.0343351	TRUE
Armga012mGene14312	ETH-0.1ppm	BK	1426.02	-3.66958	0.00329643	0.0139295	TRUE
Armga012mGene18550	ETH-0.1ppm	BK	59210.5	-3.70023	3.29053e-06	5.24476e-05	TRUE
Armga012mGene01140	ETH-0.1ppm	BK	4568.63	-3.80923	2.50091e-06	4.15167e-05	TRUE
Armga012mGene26247	ETH-0.1ppm	BK	617.157	-4.01026	5.42369e-13	7.39502e-11	TRUE
Armga012mGene10586	ETH-0.1ppm	BK	965.075	-4.10139	5.39794e-19	2.12305e-16	TRUE
Armga012mGene04929	ETH-0.1ppm	BK	983.345	-4.1684	1.25337e-07	3.27799e-06	TRUE
Armga012mGene15493	ETH-0.1ppm	BK	2969.22	-4.22232	1.29981e-05	0.000159758	TRUE
Armga012mGene08993	ETH-0.1ppm	BK	639.447	-4.41867	1.0466e-20	5.35126e-18	TRUE
Armga012mGene14319	ETH-0.1ppm	BK	3637.08	-4.54314	9.42647e-06	0.000123267	TRUE
Armga012mGene22647	ETH-0.1ppm	BK	1904.74	-4.67485	4.07786e-26	2.45295e-23	TRUE
Armga012mGene15634	ETH-0.1ppm	BK	1616.48	-4.79313	3.25e-05	0.000345833	TRUE
Armga012mGene01958	ETH-0.1ppm	BK	973.743	-4.83668	1.56209e-24	8.87441e-22	TRUE
Armga012mGene15258	ETH-0.1ppm	BK	2142.28	-5.28535	3.92396e-08	1.282e-06	TRUE
Armga012mGene04918	ETH-0.1ppm	BK	583.811	-5.8539	3.64107e-42	5.31908e-39	TRUE
Armga012mGene20463	ETH-0.1ppm	BK	2694.62	-6.45197	9.98111e-09	4.06793e-07	TRUE
Armga012mGene03136	ETH-0.1ppm	BK	1798.04	-7.40414	2.34458e-219	2.39757e-215	TRUE
Armga012mGene01709	ETH-0.1ppm	BK	307.016	-9.71555	1.3057e-20	6.35814e-18	TRUE
