# Supplementary material for: Comparative transcriptome analysis of Armillaria gallica 012m in response to ethephon treatment
Source: PeerJ. 2023 Jan 17;11:e14714. doi: 10.7717/peerj.14714 (PMC10088873; doi:10.7717/peerj.14714)
Supplement: Supplemental Information 3 [file peerj-11-14714-s003.xlsx]

## Sheet: gene_count_matrix.tab.ET2_vs_BK
Supplement Table 3: The DEGs of ETH-2ppm were analysed by the R package "edgeR".
Gene_id	SampleA	SampleB	BaseMean	log2FoldChange	pvalue	padj	Significant
Armga012mGene23934	ETH-2ppm	BK	669.448	12.9058	1.58732e-25	1.96544e-23	TRUE
Armga012mGene20066	ETH-2ppm	BK	27994.1	7.66166	3.22735e-24	3.57103e-22	TRUE
Armga012mGene06714	ETH-2ppm	BK	1534.57	7.42896	1.05914e-204	5.50804e-201	TRUE
Armga012mGene25455	ETH-2ppm	BK	2125.45	7.19347	8.74455e-177	3.03174e-173	TRUE
Armga012mGene17337	ETH-2ppm	BK	3328	6.11223	1.00252e-43	3.59558e-41	TRUE
Armga012mGene14001	ETH-2ppm	BK	495.04	5.70152	1.69116e-99	2.19872e-96	TRUE
Armga012mGene21004	ETH-2ppm	BK	5571.79	5.26629	2.92166e-09	5.52512e-08	TRUE
Armga012mGene23096	ETH-2ppm	BK	625.766	5.02906	5.89841e-30	9.15662e-28	TRUE
Armga012mGene00841	ETH-2ppm	BK	2558.1	4.88795	5.01088e-49	2.48182e-46	TRUE
Armga012mGene21066	ETH-2ppm	BK	738.059	4.76662	1.01702e-34	1.9589e-32	TRUE
Armga012mGene03073	ETH-2ppm	BK	7619.35	4.74617	8.27503e-06	7.30633e-05	TRUE
Armga012mGene11866	ETH-2ppm	BK	8760.86	4.69474	0.00905	0.0292203	TRUE
Armga012mGene15448	ETH-2ppm	BK	1926.34	4.65288	2.44669e-31	4.03937e-29	TRUE
Armga012mGene15273	ETH-2ppm	BK	1343.95	4.55477	9.24072e-10	1.9146e-08	TRUE
Armga012mGene13579	ETH-2ppm	BK	4394.59	4.54553	6.79317e-08	9.78825e-07	TRUE
Armga012mGene01025	ETH-2ppm	BK	294.814	4.53962	1.45092e-23	1.5399e-21	TRUE
Armga012mGene15942	ETH-2ppm	BK	1732.82	4.52946	9.47733e-05	0.000618405	TRUE
Armga012mGene09230	ETH-2ppm	BK	3914.32	4.30355	7.4687e-08	1.05834e-06	TRUE
Armga012mGene00397	ETH-2ppm	BK	1395.47	4.29356	1.57132e-09	3.13089e-08	TRUE
Armga012mGene14300	ETH-2ppm	BK	830.047	4.2316	7.2829e-29	1.06689e-26	TRUE
Armga012mGene15941	ETH-2ppm	BK	21120.4	4.21901	0.00106534	0.00494448	TRUE
Armga012mGene00024	ETH-2ppm	BK	1444.56	4.21795	1.43972e-29	2.17022e-27	TRUE
Armga012mGene15634	ETH-2ppm	BK	29590	4.10221	0.000446854	0.00235447	TRUE
Armga012mGene25069	ETH-2ppm	BK	8596.9	4.04646	0.00301349	0.0118635	TRUE
Armga012mGene01226	ETH-2ppm	BK	6025.4	4.04227	5.53265e-15	2.60385e-13	TRUE
Armga012mGene13292	ETH-2ppm	BK	3009.56	4.01606	4.3193e-32	7.61442e-30	TRUE
Armga012mGene11000	ETH-2ppm	BK	32297.4	3.95466	0.00244459	0.0100142	TRUE
Armga012mGene17764	ETH-2ppm	BK	2639.96	3.8966	0.000178772	0.00107232	TRUE
Armga012mGene03571	ETH-2ppm	BK	361.798	3.81155	1.67176e-30	2.71687e-28	TRUE
Armga012mGene02317	ETH-2ppm	BK	661.938	3.75092	1.95656e-96	2.03502e-93	TRUE
Armga012mGene17765	ETH-2ppm	BK	9050.63	3.71197	0.000733962	0.00359244	TRUE
Armga012mGene21034	ETH-2ppm	BK	453.618	3.6244	6.60869e-41	1.85776e-38	TRUE
Armga012mGene22734	ETH-2ppm	BK	644.282	3.59454	2.48626e-21	2.37244e-19	TRUE
Armga012mGene05504	ETH-2ppm	BK	469.352	3.58266	2.18621e-11	6.07987e-10	TRUE
Armga012mGene15493	ETH-2ppm	BK	36846.1	3.52732	5.99614e-06	5.49479e-05	TRUE
Armga012mGene24173	ETH-2ppm	BK	347.656	3.50573	8.07755e-46	3.11165e-43	TRUE
Armga012mGene22787	ETH-2ppm	BK	3912.55	3.46681	9.17545e-06	8.01292e-05	TRUE
Armga012mGene09229	ETH-2ppm	BK	5706.83	3.46315	1.99264e-06	2.02199e-05	TRUE
Armga012mGene07734	ETH-2ppm	BK	24064.3	3.45271	0.00441279	0.0161781	TRUE
Armga012mGene16464	ETH-2ppm	BK	2198.38	3.44169	6.30728e-07	7.29722e-06	TRUE
Armga012mGene01540	ETH-2ppm	BK	628.663	3.43497	5.59494e-39	1.38555e-36	TRUE
Armga012mGene20407	ETH-2ppm	BK	1637.67	3.40821	7.03251e-53	4.30265e-50	TRUE
Armga012mGene02214	ETH-2ppm	BK	2470	3.39246	1.91323e-13	7.28251e-12	TRUE
Armga012mGene03933	ETH-2ppm	BK	3665.4	3.3843	6.35592e-07	7.34533e-06	TRUE
Armga012mGene11731	ETH-2ppm	BK	11079.2	3.38257	0.00146511	0.00649005	TRUE
Armga012mGene05372	ETH-2ppm	BK	25694.5	3.32479	4.42973e-07	5.30191e-06	TRUE
Armga012mGene07732	ETH-2ppm	BK	5700.36	3.29493	0.000189511	0.00112957	TRUE
Armga012mGene06320	ETH-2ppm	BK	366.157	3.28209	0.00266828	0.0107527	TRUE
Armga012mGene07644	ETH-2ppm	BK	716.135	3.2614	8.4132e-13	2.91686e-11	TRUE
Armga012mGene08712	ETH-2ppm	BK	1304.36	3.24694	0.000262106	0.00148242	TRUE
Armga012mGene23097	ETH-2ppm	BK	281.063	3.22986	0.000449601	0.00236775	TRUE
Armga012mGene16369	ETH-2ppm	BK	4791.93	3.18808	7.23897e-14	2.96427e-12	TRUE
Armga012mGene21921	ETH-2ppm	BK	13915.5	3.16144	6.82518e-08	9.81863e-07	TRUE
Armga012mGene16382	ETH-2ppm	BK	417.64	3.15871	2.36422e-25	2.85933e-23	TRUE
Armga012mGene14493	ETH-2ppm	BK	1628.67	3.13162	3.20475e-11	8.68036e-10	TRUE
Armga012mGene07510	ETH-2ppm	BK	607.927	3.11652	1.24054e-19	9.8495e-18	TRUE
Armga012mGene22197	ETH-2ppm	BK	1789.6	3.09513	8.48749e-13	2.93284e-11	TRUE
Armga012mGene05548	ETH-2ppm	BK	500.343	3.05554	1.97943e-15	1.00922e-13	TRUE
Armga012mGene02097	ETH-2ppm	BK	444.878	3.00623	3.54423e-12	1.09387e-10	TRUE
Armga012mGene10278	ETH-2ppm	BK	476.845	2.99968	0.0137123	0.0410541	TRUE
Armga012mGene23581	ETH-2ppm	BK	1769.01	2.9841	0.000435559	0.00230782	TRUE
Armga012mGene15709	ETH-2ppm	BK	434.045	2.98345	2.53714e-45	9.42455e-43	TRUE
Armga012mGene11371	ETH-2ppm	BK	895.338	2.98345	1.48524e-12	5.01556e-11	TRUE
Armga012mGene25145	ETH-2ppm	BK	1612.5	2.97097	7.16077e-05	0.000485523	TRUE
Armga012mGene10019	ETH-2ppm	BK	598.525	2.9628	1.14186e-17	7.33113e-16	TRUE
Armga012mGene03798	ETH-2ppm	BK	506.167	2.96247	1.81777e-13	6.97661e-12	TRUE
Armga012mGene07691	ETH-2ppm	BK	26405.9	2.96164	3.28259e-06	3.20584e-05	TRUE
Armga012mGene07692	ETH-2ppm	BK	14785.6	2.96164	2.20043e-06	2.21341e-05	TRUE
Armga012mGene14701	ETH-2ppm	BK	1044.62	2.92108	5.75486e-10	1.24701e-08	TRUE
Armga012mGene13449	ETH-2ppm	BK	14451.1	2.89603	4.7452e-08	7.20509e-07	TRUE
Armga012mGene13213	ETH-2ppm	BK	9251.33	2.89173	6.05473e-09	1.07834e-07	TRUE
Armga012mGene07679	ETH-2ppm	BK	1087.42	2.88413	0.00296025	0.0116848	TRUE
Armga012mGene10539	ETH-2ppm	BK	680.874	2.87835	7.96944e-09	1.39546e-07	TRUE
Armga012mGene06753	ETH-2ppm	BK	731.071	2.86709	2.4969e-08	4.04191e-07	TRUE
Armga012mGene12625	ETH-2ppm	BK	6086.21	2.86492	0.00639726	0.0219742	TRUE
Armga012mGene12054	ETH-2ppm	BK	339.088	2.84997	2.40975e-12	7.7345e-11	TRUE
Armga012mGene23730	ETH-2ppm	BK	3563.53	2.84959	0.00725114	0.0243602	TRUE
Armga012mGene13212	ETH-2ppm	BK	3980.21	2.84834	6.37305e-05	0.000439855	TRUE
Armga012mGene00183	ETH-2ppm	BK	314.635	2.83602	1.65332e-18	1.16191e-16	TRUE
Armga012mGene07542	ETH-2ppm	BK	1200.91	2.80033	3.35697e-13	1.24256e-11	TRUE
Armga012mGene22676	ETH-2ppm	BK	832.351	2.79814	2.99705e-11	8.1603e-10	TRUE
Armga012mGene25446	ETH-2ppm	BK	6076.24	2.78469	0.00682649	0.0231958	TRUE
Armga012mGene24177	ETH-2ppm	BK	261.597	2.78236	4.08635e-28	5.59239e-26	TRUE
Armga012mGene19388	ETH-2ppm	BK	4234.91	2.75563	0.000284912	0.00159064	TRUE
Armga012mGene12185	ETH-2ppm	BK	4167.27	2.74465	8.88262e-16	4.73785e-14	TRUE
Armga012mGene09027	ETH-2ppm	BK	639.495	2.74286	4.76376e-47	1.98192e-44	TRUE
Armga012mGene13513	ETH-2ppm	BK	14679.7	2.72671	1.59361e-07	2.10077e-06	TRUE
Armga012mGene12815	ETH-2ppm	BK	7052.81	2.72065	0.000506062	0.00261868	TRUE
Armga012mGene00005	ETH-2ppm	BK	1246.57	2.71449	0.000464432	0.00243482	TRUE
Armga012mGene06190	ETH-2ppm	BK	1365.34	2.71292	3.76195e-10	8.44571e-09	TRUE
Armga012mGene18360	ETH-2ppm	BK	1134.81	2.70902	0.00105516	0.00490598	TRUE
Armga012mGene01949	ETH-2ppm	BK	940.159	2.70027	8.20293e-10	1.70979e-08	TRUE
Armga012mGene24166	ETH-2ppm	BK	1990.4	2.69455	0.0121764	0.0374031	TRUE
Armga012mGene00184	ETH-2ppm	BK	745.013	2.68638	3.07144e-43	1.06487e-40	TRUE
Armga012mGene08152	ETH-2ppm	BK	1335.12	2.6853	5.23215e-11	1.35036e-09	TRUE
Armga012mGene04368	ETH-2ppm	BK	583.271	2.6753	4.58332e-21	4.14531e-19	TRUE
Armga012mGene16813	ETH-2ppm	BK	6513.02	2.66579	2.70268e-14	1.16642e-12	TRUE
Armga012mGene24816	ETH-2ppm	BK	5219.69	2.66129	3.52904e-16	1.96287e-14	TRUE
Armga012mGene10639	ETH-2ppm	BK	2964.94	2.65948	0.000209469	0.00122743	TRUE
Armga012mGene09604	ETH-2ppm	BK	2598.04	2.65552	0.000351537	0.00191933	TRUE
Armga012mGene09799	ETH-2ppm	BK	969.915	2.64717	4.6953e-10	1.03466e-08	TRUE
Armga012mGene02930	ETH-2ppm	BK	1086.12	2.64565	1.95385e-41	5.64501e-39	TRUE
Armga012mGene02178	ETH-2ppm	BK	1218.95	2.64291	3.73305e-19	2.87611e-17	TRUE
Armga012mGene22142	ETH-2ppm	BK	1130.52	2.62563	1.13794e-15	5.91784e-14	TRUE
Armga012mGene25885	ETH-2ppm	BK	6488.46	2.62304	1.18086e-26	1.53526e-24	TRUE
Armga012mGene15510	ETH-2ppm	BK	41872.9	2.6138	0.000374867	0.00202125	TRUE
Armga012mGene19076	ETH-2ppm	BK	18171.2	2.61039	1.58141e-05	0.000129923	TRUE
Armga012mGene03288	ETH-2ppm	BK	338.944	2.60069	1.00528e-17	6.53495e-16	TRUE
Armga012mGene10468	ETH-2ppm	BK	854.261	2.59536	1.85284e-12	6.0793e-11	TRUE
Armga012mGene02533	ETH-2ppm	BK	749.237	2.57239	1.06731e-20	9.40772e-19	TRUE
Armga012mGene17820	ETH-2ppm	BK	876.609	2.57114	2.80718e-17	1.7199e-15	TRUE
Armga012mGene19075	ETH-2ppm	BK	38654.6	2.5631	2.93982e-05	0.000224502	TRUE
Armga012mGene22341	ETH-2ppm	BK	1199.01	2.54476	4.13263e-07	4.99388e-06	TRUE
Armga012mGene10657	ETH-2ppm	BK	1989.86	2.54291	0.00019328	0.00114744	TRUE
Armga012mGene13997	ETH-2ppm	BK	3198.91	2.53696	6.04627e-20	4.87498e-18	TRUE
Armga012mGene00937	ETH-2ppm	BK	4063.52	2.5359	4.77976e-24	5.23308e-22	TRUE
Armga012mGene11033	ETH-2ppm	BK	3406.89	2.53183	0.0132127	0.0399724	TRUE
Armga012mGene06867	ETH-2ppm	BK	13052.3	2.52645	4.20422e-06	4.00808e-05	TRUE
Armga012mGene09026	ETH-2ppm	BK	316.127	2.52213	1.15065e-38	2.78324e-36	TRUE
Armga012mGene07438	ETH-2ppm	BK	6928	2.5108	0.00494892	0.0176946	TRUE
Armga012mGene12814	ETH-2ppm	BK	1567.32	2.50981	0.00137171	0.00616026	TRUE
Armga012mGene13710	ETH-2ppm	BK	9943.81	2.50194	0.00337636	0.0130408	TRUE
Armga012mGene00842	ETH-2ppm	BK	401.958	2.49995	5.80185e-06	5.34974e-05	TRUE
Armga012mGene12186	ETH-2ppm	BK	869.345	2.48018	3.26742e-15	1.61831e-13	TRUE
Armga012mGene25973	ETH-2ppm	BK	490.126	2.47588	1.8123e-06	1.86447e-05	TRUE
Armga012mGene15505	ETH-2ppm	BK	902.94	2.46634	0.00108146	0.0050002	TRUE
Armga012mGene20119	ETH-2ppm	BK	891.028	2.46447	4.78105e-14	2.02145e-12	TRUE
Armga012mGene21401	ETH-2ppm	BK	1227.93	2.45907	4.53831e-47	1.96679e-44	TRUE
Armga012mGene13581	ETH-2ppm	BK	449.201	2.45541	9.94445e-07	1.0842e-05	TRUE
Armga012mGene07802	ETH-2ppm	BK	331.818	2.4528	1.93923e-25	2.37293e-23	TRUE
Armga012mGene03061	ETH-2ppm	BK	5861.48	2.45069	1.26134e-22	1.29893e-20	TRUE
Armga012mGene07437	ETH-2ppm	BK	10675.5	2.42341	0.00313354	0.0122572	TRUE
Armga012mGene16307	ETH-2ppm	BK	3050.89	2.42165	5.82129e-09	1.04212e-07	TRUE
Armga012mGene04235	ETH-2ppm	BK	300.76	2.42038	9.25295e-40	2.406e-37	TRUE
Armga012mGene15562	ETH-2ppm	BK	440.665	2.41867	3.58058e-06	3.46742e-05	TRUE
Armga012mGene10903	ETH-2ppm	BK	30708	2.40382	2.26275e-08	3.71213e-07	TRUE
Armga012mGene18545	ETH-2ppm	BK	606.135	2.39681	1.96493e-05	0.000157573	TRUE
Armga012mGene11006	ETH-2ppm	BK	1586.06	2.39583	0.00168113	0.0073161	TRUE
Armga012mGene00150	ETH-2ppm	BK	581.098	2.39344	1.26941e-07	1.71248e-06	TRUE
Armga012mGene20325	ETH-2ppm	BK	4606.66	2.3928	0.00745616	0.0249442	TRUE
Armga012mGene15678	ETH-2ppm	BK	442.629	2.39243	3.10416e-30	4.96714e-28	TRUE
Armga012mGene01755	ETH-2ppm	BK	1496.19	2.38039	4.25371e-09	7.77554e-08	TRUE
Armga012mGene04256	ETH-2ppm	BK	5505.61	2.37114	3.29446e-40	8.78608e-38	TRUE
Armga012mGene05618	ETH-2ppm	BK	2646.49	2.36664	0.000190344	0.00113324	TRUE
Armga012mGene17769	ETH-2ppm	BK	346.807	2.3592	6.91539e-10	1.47998e-08	TRUE
Armga012mGene10534	ETH-2ppm	BK	1834.42	2.35237	2.35483e-09	4.54407e-08	TRUE
Armga012mGene02002	ETH-2ppm	BK	3237.69	2.35137	2.38214e-12	7.69461e-11	TRUE
Armga012mGene06967	ETH-2ppm	BK	544.784	2.35001	1.80206e-06	1.85577e-05	TRUE
Armga012mGene23861	ETH-2ppm	BK	1983.72	2.34713	1.08522e-32	1.98024e-30	TRUE
Armga012mGene04372	ETH-2ppm	BK	304.523	2.34446	2.39573e-12	7.71455e-11	TRUE
Armga012mGene19078	ETH-2ppm	BK	1443.07	2.32826	0.00137643	0.00617613	TRUE
Armga012mGene03280	ETH-2ppm	BK	1126.64	2.32264	1.57776e-13	6.12325e-12	TRUE
Armga012mGene05187	ETH-2ppm	BK	718.624	2.30275	1.43085e-08	2.42382e-07	TRUE
Armga012mGene22866	ETH-2ppm	BK	871.339	2.29992	2.68721e-38	6.3522e-36	TRUE
Armga012mGene06211	ETH-2ppm	BK	749.965	2.29048	0.00265686	0.0107192	TRUE
Armga012mGene02436	ETH-2ppm	BK	3994.93	2.28827	4.39171e-08	6.79735e-07	TRUE
Armga012mGene06480	ETH-2ppm	BK	3510.18	2.28418	6.33556e-08	9.20337e-07	TRUE
Armga012mGene14576	ETH-2ppm	BK	1558.86	2.2827	7.40706e-33	1.37573e-30	TRUE
Armga012mGene14830	ETH-2ppm	BK	1841.65	2.27858	3.65143e-09	6.7698e-08	TRUE
Armga012mGene02934	ETH-2ppm	BK	5663.68	2.27127	8.97313e-16	4.76171e-14	TRUE
Armga012mGene02095	ETH-2ppm	BK	1005.88	2.26782	2.41041e-13	9.05079e-12	TRUE
Armga012mGene02932	ETH-2ppm	BK	4882.66	2.2665	5.27522e-15	2.50537e-13	TRUE
Armga012mGene18390	ETH-2ppm	BK	463.158	2.2657	1.18948e-05	0.000100829	TRUE
Armga012mGene15561	ETH-2ppm	BK	2113.49	2.2639	4.82361e-07	5.68181e-06	TRUE
Armga012mGene11618	ETH-2ppm	BK	4704.17	2.25987	0.0019704	0.00836494	TRUE
Armga012mGene00649	ETH-2ppm	BK	4651.59	2.25585	2.62157e-12	8.33852e-11	TRUE
Armga012mGene01155	ETH-2ppm	BK	899.528	2.25104	0.0154925	0.0453271	TRUE
Armga012mGene13290	ETH-2ppm	BK	3491.29	2.24681	6.76121e-30	1.03417e-27	TRUE
Armga012mGene22864	ETH-2ppm	BK	976.134	2.2419	2.53132e-42	8.2276e-40	TRUE
Armga012mGene10749	ETH-2ppm	BK	916.344	2.23309	0.0025267	0.0102778	TRUE
Armga012mGene25682	ETH-2ppm	BK	10132.3	2.23299	1.11198e-17	7.18369e-16	TRUE
Armga012mGene03881	ETH-2ppm	BK	1080.07	2.2294	7.89774e-15	3.65086e-13	TRUE
Armga012mGene17223	ETH-2ppm	BK	957.673	2.22912	0.0116632	0.0360716	TRUE
Armga012mGene16814	ETH-2ppm	BK	746.589	2.22793	2.31413e-09	4.48216e-08	TRUE
Armga012mGene20011	ETH-2ppm	BK	381.374	2.21891	1.21878e-13	4.8017e-12	TRUE
Armga012mGene10748	ETH-2ppm	BK	6736.32	2.21417	0.00402383	0.0150222	TRUE
Armga012mGene14842	ETH-2ppm	BK	1285.57	2.20678	3.54332e-13	1.30688e-11	TRUE
Armga012mGene16321	ETH-2ppm	BK	344.456	2.20489	4.57436e-07	5.43748e-06	TRUE
Armga012mGene11918	ETH-2ppm	BK	13234	2.20482	6.79465e-08	9.78825e-07	TRUE
Armga012mGene14471	ETH-2ppm	BK	814.324	2.19687	3.63963e-09	6.75997e-08	TRUE
Armga012mGene08827	ETH-2ppm	BK	1008.8	2.193	4.52752e-08	6.94553e-07	TRUE
Armga012mGene13723	ETH-2ppm	BK	4937.62	2.18852	1.0497e-10	2.55689e-09	TRUE
Armga012mGene17839	ETH-2ppm	BK	6866.89	2.1814	3.56646e-05	0.000267061	TRUE
Armga012mGene01655	ETH-2ppm	BK	409.978	2.18103	3.73929e-11	1.00238e-09	TRUE
Armga012mGene20972	ETH-2ppm	BK	491.41	2.17469	1.0188e-07	1.40654e-06	TRUE
Armga012mGene13764	ETH-2ppm	BK	2213.38	2.17343	1.25403e-08	2.13822e-07	TRUE
Armga012mGene02933	ETH-2ppm	BK	4263.51	2.16459	6.13448e-10	1.3265e-08	TRUE
Armga012mGene02749	ETH-2ppm	BK	2150.85	2.16394	0.0147812	0.0436264	TRUE
Armga012mGene24358	ETH-2ppm	BK	1357.78	2.16321	7.98906e-07	8.96378e-06	TRUE
Armga012mGene14683	ETH-2ppm	BK	1829.37	2.16292	1.12574e-16	6.54124e-15	TRUE
Armga012mGene07080	ETH-2ppm	BK	9092.38	2.14833	5.84091e-20	4.7462e-18	TRUE
Armga012mGene18389	ETH-2ppm	BK	701.95	2.13937	8.42142e-05	0.000559331	TRUE
Armga012mGene08906	ETH-2ppm	BK	2947.78	2.13227	0.000754612	0.00367439	TRUE
Armga012mGene06866	ETH-2ppm	BK	7276.28	2.12943	2.37713e-06	2.37507e-05	TRUE
Armga012mGene20200	ETH-2ppm	BK	2072.92	2.12415	0.00246688	0.0100865	TRUE
Armga012mGene00789	ETH-2ppm	BK	1614.63	2.1215	5.3592e-10	1.16858e-08	TRUE
Armga012mGene21806	ETH-2ppm	BK	951.29	2.12034	1.84179e-12	6.06217e-11	TRUE
Armga012mGene14675	ETH-2ppm	BK	789.376	2.11915	4.05321e-07	4.91918e-06	TRUE
Armga012mGene16364	ETH-2ppm	BK	1624.63	2.11463	4.17266e-09	7.64081e-08	TRUE
Armga012mGene05751	ETH-2ppm	BK	1159.08	2.11263	1.9908e-06	2.02199e-05	TRUE
Armga012mGene00798	ETH-2ppm	BK	5500.44	2.11197	2.98539e-06	2.94044e-05	TRUE
Armga012mGene05190	ETH-2ppm	BK	479.843	2.11179	2.16801e-13	8.1998e-12	TRUE
Armga012mGene21399	ETH-2ppm	BK	642.297	2.10822	2.73532e-06	2.70953e-05	TRUE
Armga012mGene03350	ETH-2ppm	BK	7289.16	2.10326	6.45902e-05	0.000444902	TRUE
Armga012mGene22545	ETH-2ppm	BK	401.942	2.0941	5.13378e-10	1.12414e-08	TRUE
Armga012mGene01680	ETH-2ppm	BK	948.303	2.09279	2.01498e-09	3.97681e-08	TRUE
Armga012mGene09564	ETH-2ppm	BK	621.641	2.09024	4.3557e-05	0.000318367	TRUE
Armga012mGene21805	ETH-2ppm	BK	3129.83	2.07674	5.53156e-16	3.01224e-14	TRUE
Armga012mGene02192	ETH-2ppm	BK	1510.4	2.0742	2.84721e-17	1.7318e-15	TRUE
Armga012mGene15960	ETH-2ppm	BK	1570.84	2.06883	1.37624e-12	4.66262e-11	TRUE
Armga012mGene02030	ETH-2ppm	BK	3059.22	2.06863	1.40473e-06	1.47433e-05	TRUE
Armga012mGene19582	ETH-2ppm	BK	570.041	2.06235	8.65321e-07	9.63619e-06	TRUE
Armga012mGene14709	ETH-2ppm	BK	1603.46	2.06051	1.19952e-06	1.28224e-05	TRUE
Armga012mGene11020	ETH-2ppm	BK	1081.02	2.05516	5.19947e-05	0.000369649	TRUE
Armga012mGene09080	ETH-2ppm	BK	3615.12	2.05227	1.32939e-11	3.7882e-10	TRUE
Armga012mGene07517	ETH-2ppm	BK	383.493	2.04925	2.75658e-12	8.71464e-11	TRUE
Armga012mGene05214	ETH-2ppm	BK	2041.91	2.04714	5.32403e-15	2.51706e-13	TRUE
Armga012mGene02686	ETH-2ppm	BK	1299.32	2.04202	1.04479e-09	2.14997e-08	TRUE
Armga012mGene12150	ETH-2ppm	BK	3652.22	2.03775	9.42512e-06	8.18969e-05	TRUE
Armga012mGene18281	ETH-2ppm	BK	996.895	2.03085	1.26727e-07	1.7118e-06	TRUE
Armga012mGene08151	ETH-2ppm	BK	358.903	2.02872	6.75907e-10	1.44951e-08	TRUE
Armga012mGene02182	ETH-2ppm	BK	875.044	2.01052	7.201e-05	0.000487932	TRUE
Armga012mGene20202	ETH-2ppm	BK	1522.48	2.01026	0.0103444	0.0327027	TRUE
Armga012mGene06479	ETH-2ppm	BK	7955.85	2.0067	9.28405e-08	1.29095e-06	TRUE
Armga012mGene03235	ETH-2ppm	BK	42785.2	-2.01492	9.62043e-15	4.38869e-13	TRUE
Armga012mGene21665	ETH-2ppm	BK	7670.62	-2.01746	5.19197e-13	1.84306e-11	TRUE
Armga012mGene09788	ETH-2ppm	BK	2526.86	-2.02664	5.67277e-07	6.61463e-06	TRUE
Armga012mGene07788	ETH-2ppm	BK	1249.21	-2.04065	2.50147e-10	5.83358e-09	TRUE
Armga012mGene01282	ETH-2ppm	BK	1111.47	-2.04406	1.28535e-06	1.36836e-05	TRUE
Armga012mGene17467	ETH-2ppm	BK	572.649	-2.06609	5.52166e-18	3.68146e-16	TRUE
Armga012mGene21666	ETH-2ppm	BK	556.788	-2.06655	8.31255e-08	1.16521e-06	TRUE
Armga012mGene06858	ETH-2ppm	BK	3020.24	-2.0667	5.14599e-14	2.14953e-12	TRUE
Armga012mGene11362	ETH-2ppm	BK	481.628	-2.07115	7.72091e-15	3.58505e-13	TRUE
Armga012mGene00426	ETH-2ppm	BK	2188.54	-2.07816	2.14833e-15	1.08999e-13	TRUE
Armga012mGene00327	ETH-2ppm	BK	3731.04	-2.08861	8.42388e-14	3.396e-12	TRUE
Armga012mGene17468	ETH-2ppm	BK	547.169	-2.0926	9.94205e-14	3.9772e-12	TRUE
Armga012mGene10280	ETH-2ppm	BK	332.839	-2.13287	9.76676e-35	1.91668e-32	TRUE
Armga012mGene11124	ETH-2ppm	BK	518.013	-2.13337	3.30791e-07	4.09103e-06	TRUE
Armga012mGene12079	ETH-2ppm	BK	13206.4	-2.13494	2.96845e-12	9.2985e-11	TRUE
Armga012mGene07999	ETH-2ppm	BK	329.775	-2.1361	3.37651e-12	1.04833e-10	TRUE
Armga012mGene13957	ETH-2ppm	BK	2031.35	-2.13799	1.81849e-41	5.40402e-39	TRUE
Armga012mGene04588	ETH-2ppm	BK	1537.26	-2.15715	0.0148087	0.0436703	TRUE
Armga012mGene12195	ETH-2ppm	BK	7972.68	-2.19559	5.89113e-05	0.000410956	TRUE
Armga012mGene21965	ETH-2ppm	BK	7902.44	-2.20192	5.2845e-10	1.15471e-08	TRUE
Armga012mGene20507	ETH-2ppm	BK	1509.69	-2.21155	3.00969e-10	6.92562e-09	TRUE
Armga012mGene14717	ETH-2ppm	BK	790.059	-2.23661	1.40132e-05	0.000116695	TRUE
Armga012mGene10335	ETH-2ppm	BK	551.173	-2.23932	1.91848e-13	7.28251e-12	TRUE
Armga012mGene02690	ETH-2ppm	BK	8455.22	-2.24495	2.22266e-10	5.23029e-09	TRUE
Armga012mGene17578	ETH-2ppm	BK	12043.8	-2.24735	1.7117e-14	7.67388e-13	TRUE
Armga012mGene16021	ETH-2ppm	BK	326.588	-2.25312	4.02824e-11	1.06882e-09	TRUE
Armga012mGene23673	ETH-2ppm	BK	21984.1	-2.2584	1.28638e-09	2.61833e-08	TRUE
Armga012mGene07599	ETH-2ppm	BK	951.561	-2.30179	1.75512e-06	1.81281e-05	TRUE
Armga012mGene02206	ETH-2ppm	BK	4457.05	-2.30291	0.014343	0.0426032	TRUE
Armga012mGene03562	ETH-2ppm	BK	2562.69	-2.30889	2.23279e-09	4.34892e-08	TRUE
Armga012mGene13958	ETH-2ppm	BK	6161.63	-2.32151	5.90084e-43	1.97983e-40	TRUE
Armga012mGene20283	ETH-2ppm	BK	297.342	-2.32547	7.33744e-36	1.62376e-33	TRUE
Armga012mGene20509	ETH-2ppm	BK	2992.32	-2.32583	0.000843734	0.00404782	TRUE
Armga012mGene13409	ETH-2ppm	BK	10944.6	-2.33426	1.16781e-17	7.45176e-16	TRUE
Armga012mGene13408	ETH-2ppm	BK	2502.81	-2.33653	5.38388e-19	4.02861e-17	TRUE
Armga012mGene09119	ETH-2ppm	BK	342.876	-2.34608	1.05495e-23	1.13118e-21	TRUE
Armga012mGene14716	ETH-2ppm	BK	5425.86	-2.37671	0.000773303	0.00374621	TRUE
Armga012mGene02714	ETH-2ppm	BK	1173.15	-2.38814	4.82634e-10	1.05905e-08	TRUE
Armga012mGene03261	ETH-2ppm	BK	12063.3	-2.39191	3.88795e-13	1.42389e-11	TRUE
Armga012mGene20496	ETH-2ppm	BK	508.416	-2.40604	4.70496e-15	2.26557e-13	TRUE
Armga012mGene12191	ETH-2ppm	BK	4698.18	-2.41207	3.11165e-09	5.85402e-08	TRUE
Armga012mGene02494	ETH-2ppm	BK	1062.85	-2.41518	4.53143e-09	8.23975e-08	TRUE
Armga012mGene05821	ETH-2ppm	BK	4757.72	-2.42349	3.95616e-19	2.99671e-17	TRUE
Armga012mGene12330	ETH-2ppm	BK	9450.48	-2.4341	0.00308723	0.0120943	TRUE
Armga012mGene09187	ETH-2ppm	BK	1366.09	-2.44573	1.10386e-10	2.67629e-09	TRUE
Armga012mGene02495	ETH-2ppm	BK	1574.06	-2.46289	3.81985e-08	5.95656e-07	TRUE
Armga012mGene20506	ETH-2ppm	BK	3611.04	-2.48255	3.47524e-12	1.07577e-10	TRUE
Armga012mGene20150	ETH-2ppm	BK	199262	-2.50963	1.74292e-14	7.74708e-13	TRUE
Armga012mGene10405	ETH-2ppm	BK	3049.4	-2.51324	4.04131e-17	2.44382e-15	TRUE
Armga012mGene20149	ETH-2ppm	BK	64175.2	-2.52627	1.9688e-15	1.00874e-13	TRUE
Armga012mGene02403	ETH-2ppm	BK	1304.03	-2.53049	1.34122e-18	9.68749e-17	TRUE
Armga012mGene09186	ETH-2ppm	BK	986.247	-2.55402	1.63437e-12	5.48359e-11	TRUE
Armga012mGene15952	ETH-2ppm	BK	27042.5	-2.56629	1.0666e-16	6.26765e-15	TRUE
Armga012mGene04918	ETH-2ppm	BK	699.793	-2.56713	7.09734e-12	2.10913e-10	TRUE
Armga012mGene21964	ETH-2ppm	BK	12532.3	-2.57697	2.81111e-17	1.7199e-15	TRUE
Armga012mGene26247	ETH-2ppm	BK	707.531	-2.58214	2.46552e-06	2.45867e-05	TRUE
Armga012mGene12331	ETH-2ppm	BK	19829.3	-2.6012	2.41861e-19	1.89143e-17	TRUE
Armga012mGene20270	ETH-2ppm	BK	5616.87	-2.62851	4.7274e-08	7.18855e-07	TRUE
Armga012mGene08779	ETH-2ppm	BK	811.238	-2.63913	3.42888e-35	6.9929e-33	TRUE
Armga012mGene03163	ETH-2ppm	BK	1366.01	-2.69653	1.91692e-13	7.28251e-12	TRUE
Armga012mGene24376	ETH-2ppm	BK	714.771	-2.70273	1.07491e-08	1.85408e-07	TRUE
Armga012mGene04407	ETH-2ppm	BK	1073.43	-2.71629	4.54115e-21	4.14531e-19	TRUE
Armga012mGene10691	ETH-2ppm	BK	7647.57	-2.72108	1.16667e-13	4.61389e-12	TRUE
Armga012mGene12493	ETH-2ppm	BK	598.102	-2.748	2.36259e-14	1.02389e-12	TRUE
Armga012mGene01291	ETH-2ppm	BK	6567.41	-2.7629	4.56902e-10	1.01327e-08	TRUE
Armga012mGene20026	ETH-2ppm	BK	650.258	-2.81533	1.07496e-24	1.27053e-22	TRUE
Armga012mGene01667	ETH-2ppm	BK	2003.96	-2.85144	4.57486e-25	5.46933e-23	TRUE
Armga012mGene01290	ETH-2ppm	BK	783.363	-2.87855	6.2934e-09	1.11512e-07	TRUE
Armga012mGene10690	ETH-2ppm	BK	46624.6	-2.91192	5.25889e-12	1.59935e-10	TRUE
Armga012mGene04048	ETH-2ppm	BK	1062.44	-2.97363	4.57279e-12	1.39887e-10	TRUE
Armga012mGene12482	ETH-2ppm	BK	16664.2	-3.06096	8.30884e-32	1.39387e-29	TRUE
Armga012mGene03262	ETH-2ppm	BK	4021.41	-3.07773	1.11071e-18	8.11177e-17	TRUE
Armga012mGene12922	ETH-2ppm	BK	1190.16	-3.12401	2.84898e-11	7.77748e-10	TRUE
Armga012mGene10187	ETH-2ppm	BK	10531.5	-3.22525	7.86538e-16	4.2169e-14	TRUE
Armga012mGene04929	ETH-2ppm	BK	1075.2	-3.23275	2.84007e-05	0.000218165	TRUE
Armga012mGene15386	ETH-2ppm	BK	5697.41	-3.27864	5.18655e-97	5.99392e-94	TRUE
Armga012mGene04803	ETH-2ppm	BK	5772.72	-3.35305	7.84385e-05	0.000524318	TRUE
Armga012mGene21775	ETH-2ppm	BK	1446.51	-3.37033	3.38832e-18	2.3034e-16	TRUE
Armga012mGene04802	ETH-2ppm	BK	31149	-3.39002	5.63407e-06	5.20889e-05	TRUE
Armga012mGene02834	ETH-2ppm	BK	561.255	-3.40514	5.71885e-20	4.6836e-18	TRUE
Armga012mGene25155	ETH-2ppm	BK	2811.44	-3.42146	6.93566e-63	5.54906e-60	TRUE
Armga012mGene00987	ETH-2ppm	BK	57818	-3.45645	3.95428e-19	2.99671e-17	TRUE
Armga012mGene12190	ETH-2ppm	BK	9212.95	-3.46621	2.20877e-13	8.32371e-12	TRUE
Armga012mGene18550	ETH-2ppm	BK	62492.7	-3.48189	4.54347e-08	6.95973e-07	TRUE
Armga012mGene10281	ETH-2ppm	BK	3921.32	-3.50791	1.48159e-23	1.55657e-21	TRUE
Armga012mGene22003	ETH-2ppm	BK	2387.38	-3.60904	1.38943e-54	9.03218e-52	TRUE
Armga012mGene05834	ETH-2ppm	BK	6231.37	-3.67442	5.51169e-82	5.21155e-79	TRUE
Armga012mGene16223	ETH-2ppm	BK	46113.2	-3.68294	1.69722e-18	1.18475e-16	TRUE
Armga012mGene22002	ETH-2ppm	BK	7324.46	-3.72938	1.29292e-74	1.12064e-71	TRUE
Armga012mGene11125	ETH-2ppm	BK	2265.76	-3.80662	3.16398e-52	1.82825e-49	TRUE
Armga012mGene23094	ETH-2ppm	BK	1434.09	-3.93671	8.18481e-19	6.03761e-17	TRUE
Armga012mGene13241	ETH-2ppm	BK	5969.31	-3.942	0.00443771	0.0162448	TRUE
Armga012mGene12919	ETH-2ppm	BK	3403.57	-4.002	5.92348e-23	6.16101e-21	TRUE
Armga012mGene22742	ETH-2ppm	BK	558.884	-4.08336	4.09212e-07	4.95485e-06	TRUE
Armga012mGene14872	ETH-2ppm	BK	1966.79	-4.18318	1.34736e-19	1.06166e-17	TRUE
Armga012mGene09678	ETH-2ppm	BK	11752.8	-4.22607	2.26724e-20	1.9172e-18	TRUE
Armga012mGene12392	ETH-2ppm	BK	1145.34	-4.23069	5.4746e-35	1.09503e-32	TRUE
Armga012mGene08993	ETH-2ppm	BK	671.284	-4.23208	5.13569e-15	2.45029e-13	TRUE
Armga012mGene10883	ETH-2ppm	BK	1293.09	-4.25486	5.71791e-21	5.1269e-19	TRUE
Armga012mGene15258	ETH-2ppm	BK	2288.67	-4.31682	4.90844e-06	4.59934e-05	TRUE
Armga012mGene20735	ETH-2ppm	BK	8420.22	-4.33052	2.8105e-40	7.69264e-38	TRUE
Armga012mGene21774	ETH-2ppm	BK	3647.6	-4.34495	1.16397e-61	8.64744e-59	TRUE
Armga012mGene14873	ETH-2ppm	BK	10679.9	-4.37807	1.92714e-05	0.000154782	TRUE
Armga012mGene15260	ETH-2ppm	BK	5680.11	-4.43073	1.07547e-07	1.47572e-06	TRUE
Armga012mGene24939	ETH-2ppm	BK	9929.94	-4.6461	8.03464e-36	1.741e-33	TRUE
Armga012mGene25367	ETH-2ppm	BK	2355.99	-4.95957	6.74046e-32	1.1493e-29	TRUE
Armga012mGene21158	ETH-2ppm	BK	37780.9	-5.17034	2.61829e-10	6.09237e-09	TRUE
Armga012mGene07332	ETH-2ppm	BK	3560.95	-5.17995	6.14417e-112	1.27811e-108	TRUE
Armga012mGene23216	ETH-2ppm	BK	1627.14	-5.50701	1.95789e-123	5.091e-120	TRUE
Armga012mGene15159	ETH-2ppm	BK	984.117	-5.5206	8.98394e-37	2.07649e-34	TRUE
Armga012mGene15130	ETH-2ppm	BK	400.806	-5.76484	9.04486e-47	3.61829e-44	TRUE
Armga012mGene17493	ETH-2ppm	BK	4158.19	-5.78992	4.56431e-08	6.98137e-07	TRUE
Armga012mGene11305	ETH-2ppm	BK	1026.99	-6.03001	3.23389e-109	5.60594e-106	TRUE
Armga012mGene02352	ETH-2ppm	BK	879.816	-6.76502	8.12409e-61	5.63325e-58	TRUE
Armga012mGene01527	ETH-2ppm	BK	12073	-7.00311	1.6396e-102	2.43621e-99	TRUE
Armga012mGene10260	ETH-2ppm	BK	4005.83	-7.38677	0	0	TRUE
Armga012mGene02874	ETH-2ppm	BK	336.435	-11.7667	5.00666e-22	4.91267e-20	TRUE
