# Supplementary material for: Comparative transcriptome analysis of Armillaria gallica 012m in response to ethephon treatment
Source: PeerJ. 2023 Jan 17;11:e14714. doi: 10.7717/peerj.14714 (PMC10088873; doi:10.7717/peerj.14714)
Supplement: Supplemental Information 4 [file peerj-11-14714-s004.xlsx]

## Sheet: gene_count_matrix.tab.ET5_vs_BK
Supplement Table 4: The DEGs of ETH-5ppm were analysed by the R package "edgeR".
Gene_id	SampleA	SampleB	BaseMean	log2FoldChange	pvalue	padj	Significant
Armga012mGene23934	ETH-5ppm	BK	429.549	12.2532	4.7728e-25	5.14407e-24	TRUE
Armga012mGene14719	ETH-5ppm	BK	34918	10.3069	2.00302e-183	4.8147e-181	TRUE
Armga012mGene12054	ETH-5ppm	BK	38734.6	9.85645	0	0	TRUE
Armga012mGene13797	ETH-5ppm	BK	2762.01	9.7832	2.49603e-22	2.31173e-21	TRUE
Armga012mGene26198	ETH-5ppm	BK	14170.1	9.65353	0	0	TRUE
Armga012mGene26197	ETH-5ppm	BK	1514.94	9.39863	9.02025e-99	7.28385e-97	TRUE
Armga012mGene19259	ETH-5ppm	BK	239.531	7.74079	1.43916e-42	3.21974e-41	TRUE
Armga012mGene19258	ETH-5ppm	BK	2012.31	7.68948	1.54668e-241	6.66105e-239	TRUE
Armga012mGene00382	ETH-5ppm	BK	242.98	7.56853	6.46268e-45	1.56436e-43	TRUE
Armga012mGene09553	ETH-5ppm	BK	15598.4	7.28427	0	0	TRUE
Armga012mGene15924	ETH-5ppm	BK	724.353	7.1402	2.06643e-121	2.29663e-119	TRUE
Armga012mGene00841	ETH-5ppm	BK	10250.6	6.91402	8.55084e-275	5.19891e-272	TRUE
Armga012mGene05124	ETH-5ppm	BK	1532.59	6.74279	1.60964e-266	8.75642e-264	TRUE
Armga012mGene20374	ETH-5ppm	BK	579.786	6.60448	2.28838e-130	3.03239e-128	TRUE
Armga012mGene00086	ETH-5ppm	BK	4010.6	6.55854	1.75901e-15	1.04851e-14	TRUE
Armga012mGene17336	ETH-5ppm	BK	12819	6.54186	8.39909e-111	8.18991e-109	TRUE
Armga012mGene07719	ETH-5ppm	BK	786.681	6.49592	6.20142e-140	9.86121e-138	TRUE
Armga012mGene09343	ETH-5ppm	BK	24077	6.43834	4.68537e-107	4.28566e-105	TRUE
Armga012mGene15273	ETH-5ppm	BK	4724.95	6.39649	4.07109e-120	4.47647e-118	TRUE
Armga012mGene05428	ETH-5ppm	BK	12958.5	6.33597	0	0	TRUE
Armga012mGene14875	ETH-5ppm	BK	2639.87	6.33262	1.38016e-54	4.69254e-53	TRUE
Armga012mGene00902	ETH-5ppm	BK	488.821	6.13596	5.67679e-113	5.58813e-111	TRUE
Armga012mGene18985	ETH-5ppm	BK	869.871	6.10945	1.52602e-206	4.50657e-204	TRUE
Armga012mGene14471	ETH-5ppm	BK	9925.01	6.05554	0	0	TRUE
Armga012mGene00778	ETH-5ppm	BK	4892.19	6.0359	0	0	TRUE
Armga012mGene08301	ETH-5ppm	BK	509.322	5.94625	6.81638e-133	9.78529e-131	TRUE
Armga012mGene14500	ETH-5ppm	BK	2138.79	5.94474	1.33806e-227	4.93934e-225	TRUE
Armga012mGene07722	ETH-5ppm	BK	3442.5	5.9222	1.17839e-257	5.29559e-255	TRUE
Armga012mGene22322	ETH-5ppm	BK	345.081	5.80462	2.10914e-87	1.41559e-85	TRUE
Armga012mGene02583	ETH-5ppm	BK	7760.55	5.80102	7.61963e-76	4.25711e-74	TRUE
Armga012mGene10545	ETH-5ppm	BK	434.407	5.74216	1.49538e-122	1.77658e-120	TRUE
Armga012mGene25455	ETH-5ppm	BK	729.805	5.62188	1.87835e-183	4.62252e-181	TRUE
Armga012mGene05626	ETH-5ppm	BK	3082.09	5.55721	0	0	TRUE
Armga012mGene05627	ETH-5ppm	BK	1842.55	5.39856	7.90935e-241	3.27004e-238	TRUE
Armga012mGene19266	ETH-5ppm	BK	443.507	5.19699	1.97175e-103	1.7126e-101	TRUE
Armga012mGene02786	ETH-5ppm	BK	446.311	5.12694	6.05326e-06	1.54143e-05	TRUE
Armga012mGene10903	ETH-5ppm	BK	175537	5.11358	1.42358e-160	2.62753e-158	TRUE
Armga012mGene02903	ETH-5ppm	BK	486.448	5.10337	4.22864e-124	5.26593e-122	TRUE
Armga012mGene00158	ETH-5ppm	BK	3162.03	5.08984	0.00935673	0.0152782	TRUE
Armga012mGene02317	ETH-5ppm	BK	1537.68	5.01368	3.63585e-212	1.13879e-209	TRUE
Armga012mGene17337	ETH-5ppm	BK	1526.28	4.94787	7.29997e-171	1.45101e-168	TRUE
Armga012mGene14098	ETH-5ppm	BK	3073.92	4.88583	0.000353353	0.000715147	TRUE
Armga012mGene15662	ETH-5ppm	BK	17215.5	4.88244	1.53323e-304	1.21903e-301	TRUE
Armga012mGene02549	ETH-5ppm	BK	660.893	4.80932	0.0130446	0.0208038	TRUE
Armga012mGene20358	ETH-5ppm	BK	4088.53	4.76663	2.831e-284	1.95075e-281	TRUE
Armga012mGene25745	ETH-5ppm	BK	483.055	4.71365	8.71833e-39	1.67808e-37	TRUE
Armga012mGene24342	ETH-5ppm	BK	799.339	4.69084	1.57709e-188	4.17969e-186	TRUE
Armga012mGene10539	ETH-5ppm	BK	2183.82	4.67358	1.4421e-85	9.31596e-84	TRUE
Armga012mGene19283	ETH-5ppm	BK	508.979	4.64504	1.19562e-83	7.58154e-82	TRUE
Armga012mGene25751	ETH-5ppm	BK	510.671	4.53003	1.25602e-108	1.20206e-106	TRUE
Armga012mGene03933	ETH-5ppm	BK	7759.78	4.52042	3.14237e-29	4.1534e-28	TRUE
Armga012mGene19461	ETH-5ppm	BK	338.994	4.4456	4.97529e-49	1.40121e-47	TRUE
Armga012mGene20357	ETH-5ppm	BK	578.268	4.39528	9.46151e-145	1.60318e-142	TRUE
Armga012mGene25750	ETH-5ppm	BK	4176.27	4.36548	2.49374e-08	8.08002e-08	TRUE
Armga012mGene14141	ETH-5ppm	BK	240.907	4.27074	7.92053e-15	4.50311e-14	TRUE
Armga012mGene11866	ETH-5ppm	BK	6555.07	4.23702	0.0151773	0.0239464	TRUE
Armga012mGene25917	ETH-5ppm	BK	2104.11	4.21728	1.33849e-42	3.00102e-41	TRUE
Armga012mGene05190	ETH-5ppm	BK	1715.41	4.15827	4.16692e-141	6.8364e-139	TRUE
Armga012mGene15367	ETH-5ppm	BK	14714	4.09137	1.24711e-31	1.84407e-30	TRUE
Armga012mGene23463	ETH-5ppm	BK	11290.8	4.06085	0	0	TRUE
Armga012mGene23992	ETH-5ppm	BK	13841.4	4.03774	1.95795e-263	1.01187e-260	TRUE
Armga012mGene09230	ETH-5ppm	BK	3255.77	4.00861	4.9303e-68	2.31635e-66	TRUE
Armga012mGene02214	ETH-5ppm	BK	3572.43	3.94986	2.95435e-30	4.13209e-29	TRUE
Armga012mGene10595	ETH-5ppm	BK	554.731	3.92428	4.76213e-135	7.03163e-133	TRUE
Armga012mGene15368	ETH-5ppm	BK	2379.41	3.91433	2.1253e-23	2.06264e-22	TRUE
Armga012mGene05504	ETH-5ppm	BK	580.097	3.89845	1.35004e-50	4.02134e-49	TRUE
Armga012mGene16307	ETH-5ppm	BK	7695.8	3.89465	8.98569e-55	3.07537e-53	TRUE
Armga012mGene09231	ETH-5ppm	BK	2187.59	3.87372	2.16564e-136	3.29178e-134	TRUE
Armga012mGene14300	ETH-5ppm	BK	661.272	3.86764	1.17908e-34	1.96882e-33	TRUE
Armga012mGene02533	ETH-5ppm	BK	1633.47	3.80812	1.74953e-115	1.77285e-113	TRUE
Armga012mGene07399	ETH-5ppm	BK	83812.8	3.79778	1.53581e-260	7.55913e-258	TRUE
Armga012mGene22719	ETH-5ppm	BK	3861.7	3.7958	1.78122e-45	4.41504e-44	TRUE
Armga012mGene25143	ETH-5ppm	BK	595.974	3.79018	2.05088e-135	3.07217e-133	TRUE
Armga012mGene22341	ETH-5ppm	BK	2619.79	3.78856	1.61342e-117	1.68447e-115	TRUE
Armga012mGene05214	ETH-5ppm	BK	5925.18	3.78554	2.13333e-66	9.42312e-65	TRUE
Armga012mGene00578	ETH-5ppm	BK	1939.44	3.74732	7.20785e-66	3.15679e-64	TRUE
Armga012mGene11918	ETH-5ppm	BK	33642.7	3.71773	4.74424e-83	2.95401e-81	TRUE
Armga012mGene16497	ETH-5ppm	BK	2313.7	3.69389	5.64991e-07	1.60919e-06	TRUE
Armga012mGene01153	ETH-5ppm	BK	5555.84	3.6579	4.04248e-05	9.28926e-05	TRUE
Armga012mGene03571	ETH-5ppm	BK	329.897	3.65361	1.14515e-57	4.21218e-56	TRUE
Armga012mGene10904	ETH-5ppm	BK	27763.7	3.63921	9.23111e-94	7.06761e-92	TRUE
Armga012mGene03182	ETH-5ppm	BK	3873.81	3.61817	1.06783e-47	2.88929e-46	TRUE
Armga012mGene01462	ETH-5ppm	BK	4087.17	3.60275	5.25434e-39	1.02084e-37	TRUE
Armga012mGene14493	ETH-5ppm	BK	2201.64	3.59604	8.47389e-198	2.36719e-195	TRUE
Armga012mGene17746	ETH-5ppm	BK	577.868	3.58944	6.2703e-69	3.01441e-67	TRUE
Armga012mGene02430	ETH-5ppm	BK	1178.82	3.57319	5.67314e-105	5.05497e-103	TRUE
Armga012mGene20321	ETH-5ppm	BK	16914.8	3.573	2.05003e-290	1.51351e-287	TRUE
Armga012mGene06926	ETH-5ppm	BK	3348.05	3.55851	8.08159e-166	1.5427e-163	TRUE
Armga012mGene14464	ETH-5ppm	BK	299.833	3.55169	1.45071e-29	1.95751e-28	TRUE
Armga012mGene00625	ETH-5ppm	BK	215.942	3.53103	4.02709e-27	4.78988e-26	TRUE
Armga012mGene25145	ETH-5ppm	BK	2240.31	3.47871	4.35932e-07	1.2565e-06	TRUE
Armga012mGene08136	ETH-5ppm	BK	28230.3	3.47722	2.07009e-39	4.06004e-38	TRUE
Armga012mGene01655	ETH-5ppm	BK	870.373	3.40999	2.62397e-29	3.47709e-28	TRUE
Armga012mGene05494	ETH-5ppm	BK	2323.42	3.37305	3.43345e-24	3.49293e-23	TRUE
Armga012mGene02206	ETH-5ppm	BK	8458.06	3.34046	5.0852e-05	0.000115012	TRUE
Armga012mGene12163	ETH-5ppm	BK	2652.4	3.33964	1.41458e-100	1.1604e-98	TRUE
Armga012mGene02287	ETH-5ppm	BK	695.423	3.30743	4.96665e-14	2.6779e-13	TRUE
Armga012mGene14112	ETH-5ppm	BK	1507.43	3.29559	2.32227e-43	5.3698e-42	TRUE
Armga012mGene16281	ETH-5ppm	BK	383.652	3.28133	1.59337e-11	7.0501e-11	TRUE
Armga012mGene03872	ETH-5ppm	BK	3215.17	3.27433	5.20308e-108	4.8017e-106	TRUE
Armga012mGene16757	ETH-5ppm	BK	769.236	3.27178	9.91098e-34	1.59564e-32	TRUE
Armga012mGene06704	ETH-5ppm	BK	362.084	3.26922	1.12639e-86	7.46304e-85	TRUE
Armga012mGene03275	ETH-5ppm	BK	471.2	3.2678	3.45156e-46	8.72256e-45	TRUE
Armga012mGene00577	ETH-5ppm	BK	475.191	3.26424	5.33384e-60	2.04187e-58	TRUE
Armga012mGene09253	ETH-5ppm	BK	243.876	3.26277	2.83987e-23	2.7407e-22	TRUE
Armga012mGene10158	ETH-5ppm	BK	408.622	3.24788	0.00432893	0.00746726	TRUE
Armga012mGene20468	ETH-5ppm	BK	11321.6	3.23225	1.44707e-54	4.90392e-53	TRUE
Armga012mGene07510	ETH-5ppm	BK	656.318	3.22585	6.16667e-52	1.90834e-50	TRUE
Armga012mGene09229	ETH-5ppm	BK	4910.49	3.21024	2.67389e-88	1.80636e-86	TRUE
Armga012mGene02179	ETH-5ppm	BK	320.774	3.19441	5.27273e-48	1.43042e-46	TRUE
Armga012mGene24564	ETH-5ppm	BK	386.665	3.18371	5.01136e-44	1.19074e-42	TRUE
Armga012mGene12870	ETH-5ppm	BK	2139.8	3.18294	1.11454e-14	6.27102e-14	TRUE
Armga012mGene16813	ETH-5ppm	BK	9006.41	3.1807	9.4902e-177	2.08704e-174	TRUE
Armga012mGene22864	ETH-5ppm	BK	1720.12	3.17204	6.16155e-91	4.45355e-89	TRUE
Armga012mGene03717	ETH-5ppm	BK	1779.26	3.15501	0.000104326	0.000227206	TRUE
Armga012mGene21929	ETH-5ppm	BK	549.201	3.14609	1.25115e-33	2.00494e-32	TRUE
Armga012mGene07124	ETH-5ppm	BK	635.635	3.14184	0.00155267	0.00286374	TRUE
Armga012mGene16280	ETH-5ppm	BK	1438.52	3.106	1.84767e-13	9.51548e-13	TRUE
Armga012mGene22197	ETH-5ppm	BK	1810.71	3.10028	7.66062e-35	1.29379e-33	TRUE
Armga012mGene12185	ETH-5ppm	BK	5215.25	3.09478	6.61348e-41	1.39504e-39	TRUE
Armga012mGene05286	ETH-5ppm	BK	997.764	3.08891	1.06903e-101	8.98333e-100	TRUE
Armga012mGene03908	ETH-5ppm	BK	7322.83	3.07904	9.63074e-28	1.195e-26	TRUE
Armga012mGene25138	ETH-5ppm	BK	9406.44	3.06207	3.74257e-89	2.59619e-87	TRUE
Armga012mGene03061	ETH-5ppm	BK	8529.29	3.05574	7.19998e-40	1.47073e-38	TRUE
Armga012mGene22866	ETH-5ppm	BK	1369.78	3.04204	2.83144e-56	1.01266e-54	TRUE
Armga012mGene07987	ETH-5ppm	BK	5531.24	3.03957	9.83861e-114	9.77806e-112	TRUE
Armga012mGene06580	ETH-5ppm	BK	390.134	3.02809	6.53457e-38	1.24385e-36	TRUE
Armga012mGene04368	ETH-5ppm	BK	728.122	3.0258	1.14511e-121	1.2865e-119	TRUE
Armga012mGene20810	ETH-5ppm	BK	477.357	3.02237	8.31378e-35	1.39953e-33	TRUE
Armga012mGene04824	ETH-5ppm	BK	311.236	3.01884	1.068e-66	4.84158e-65	TRUE
Armga012mGene22787	ETH-5ppm	BK	2952.53	3.00088	8.62309e-13	4.23613e-12	TRUE
Armga012mGene14935	ETH-5ppm	BK	247.883	2.99134	2.89185e-36	5.16238e-35	TRUE
Armga012mGene18230	ETH-5ppm	BK	1612.47	2.96054	1.55004e-182	3.64118e-180	TRUE
Armga012mGene07720	ETH-5ppm	BK	10360.2	2.94091	5.76293e-74	3.0863e-72	TRUE
Armga012mGene13513	ETH-5ppm	BK	16629.5	2.9134	5.10763e-12	2.34947e-11	TRUE
Armga012mGene23931	ETH-5ppm	BK	4003.6	2.91176	7.65092e-94	5.90149e-92	TRUE
Armga012mGene19253	ETH-5ppm	BK	2403.48	2.90132	4.21445e-10	1.64628e-09	TRUE
Armga012mGene03773	ETH-5ppm	BK	9332.81	2.89627	9.12656e-37	1.65205e-35	TRUE
Armga012mGene06653	ETH-5ppm	BK	2332.43	2.88165	1.4965e-151	2.57796e-149	TRUE
Armga012mGene09202	ETH-5ppm	BK	3333.53	2.8778	1.11686e-141	1.86191e-139	TRUE
Armga012mGene16755	ETH-5ppm	BK	1841.63	2.873	1.9224e-104	1.68389e-102	TRUE
Armga012mGene11904	ETH-5ppm	BK	1267.79	2.87015	1.22752e-35	2.1146e-34	TRUE
Armga012mGene20463	ETH-5ppm	BK	23195.5	2.85738	4.30405e-05	9.83782e-05	TRUE
Armga012mGene04371	ETH-5ppm	BK	2905.14	2.85725	6.96654e-22	6.25596e-21	TRUE
Armga012mGene03382	ETH-5ppm	BK	2276.77	2.856	6.00153e-05	0.000134764	TRUE
Armga012mGene07400	ETH-5ppm	BK	1411.51	2.85468	3.25068e-91	2.36613e-89	TRUE
Armga012mGene16814	ETH-5ppm	BK	1087.8	2.84867	5.76287e-64	2.44119e-62	TRUE
Armga012mGene18390	ETH-5ppm	BK	659.361	2.84514	1.79056e-13	9.23975e-13	TRUE
Armga012mGene12186	ETH-5ppm	BK	1086.6	2.83771	6.53246e-91	4.68886e-89	TRUE
Armga012mGene20466	ETH-5ppm	BK	461.098	2.83501	1.51077e-15	9.05764e-15	TRUE
Armga012mGene18180	ETH-5ppm	BK	9484.84	2.83188	1.88808e-16	1.21894e-15	TRUE
Armga012mGene14842	ETH-5ppm	BK	1853.53	2.81494	5.36579e-41	1.13649e-39	TRUE
Armga012mGene04045	ETH-5ppm	BK	10044.9	2.81458	6.34407e-14	3.39753e-13	TRUE
Armga012mGene10657	ETH-5ppm	BK	2355.59	2.80802	2.33192e-40	4.82055e-39	TRUE
Armga012mGene16929	ETH-5ppm	BK	670.832	2.80461	4.46829e-36	7.92182e-35	TRUE
Armga012mGene09880	ETH-5ppm	BK	4371.5	2.80073	6.14202e-26	6.84832e-25	TRUE
Armga012mGene08660	ETH-5ppm	BK	6091.67	2.77444	2.0377e-137	3.14353e-135	TRUE
Armga012mGene10596	ETH-5ppm	BK	444.817	2.75663	1.20325e-53	3.94817e-52	TRUE
Armga012mGene10550	ETH-5ppm	BK	881.425	2.75383	5.22746e-81	3.17829e-79	TRUE
Armga012mGene14175	ETH-5ppm	BK	399.416	2.74736	5.24949e-27	6.2152e-26	TRUE
Armga012mGene25885	ETH-5ppm	BK	7014.65	2.73716	4.69889e-45	1.14546e-43	TRUE
Armga012mGene10720	ETH-5ppm	BK	952.524	2.73464	4.4893e-31	6.48065e-30	TRUE
Armga012mGene07738	ETH-5ppm	BK	524.451	2.73199	6.93638e-68	3.22948e-66	TRUE
Armga012mGene01753	ETH-5ppm	BK	826.852	2.72297	3.93467e-48	1.07023e-46	TRUE
Armga012mGene11511	ETH-5ppm	BK	1747.85	2.71306	2.911e-70	1.46771e-68	TRUE
Armga012mGene13282	ETH-5ppm	BK	248.5	2.70478	2.12171e-11	9.324e-11	TRUE
Armga012mGene11006	ETH-5ppm	BK	1915.57	2.69928	9.77547e-36	1.7094e-34	TRUE
Armga012mGene10719	ETH-5ppm	BK	7100.52	2.69523	4.65048e-53	1.49743e-51	TRUE
Armga012mGene07538	ETH-5ppm	BK	355.054	2.67778	1.1818e-58	4.42575e-57	TRUE
Armga012mGene10658	ETH-5ppm	BK	409.537	2.67665	0.00263829	0.00469838	TRUE
Armga012mGene06255	ETH-5ppm	BK	3585.2	2.6731	6.03758e-78	3.42881e-76	TRUE
Armga012mGene08345	ETH-5ppm	BK	426.936	2.66438	3.85092e-39	7.51003e-38	TRUE
Armga012mGene01301	ETH-5ppm	BK	21466.7	2.65944	7.83222e-13	3.86046e-12	TRUE
Armga012mGene08581	ETH-5ppm	BK	5923.89	2.6582	2.18495e-24	2.25836e-23	TRUE
Armga012mGene06613	ETH-5ppm	BK	20775.2	2.64492	2.63882e-45	6.494e-44	TRUE
Armga012mGene22970	ETH-5ppm	BK	290.477	2.62668	1.70013e-41	3.64576e-40	TRUE
Armga012mGene14823	ETH-5ppm	BK	4463.3	2.62279	8.20904e-166	1.5427e-163	TRUE
Armga012mGene00829	ETH-5ppm	BK	389.209	2.62111	3.95941e-12	1.84013e-11	TRUE
Armga012mGene01259	ETH-5ppm	BK	5749.66	2.61969	3.26912e-46	8.28177e-45	TRUE
Armga012mGene09142	ETH-5ppm	BK	17742.3	2.61856	5.68018e-49	1.59539e-47	TRUE
Armga012mGene22318	ETH-5ppm	BK	501.338	2.61832	2.12837e-52	6.68659e-51	TRUE
Armga012mGene14534	ETH-5ppm	BK	28063.7	2.61714	4.14037e-102	3.50778e-100	TRUE
Armga012mGene06256	ETH-5ppm	BK	6502.19	2.61231	3.82885e-67	1.7511e-65	TRUE
Armga012mGene21004	ETH-5ppm	BK	1011.01	2.6112	5.24594e-23	5.01591e-22	TRUE
Armga012mGene04221	ETH-5ppm	BK	738.98	2.59607	1.44159e-12	6.94649e-12	TRUE
Armga012mGene00649	ETH-5ppm	BK	5712.36	2.58959	3.27825e-19	2.52488e-18	TRUE
Armga012mGene12835	ETH-5ppm	BK	943.849	2.58103	3.09839e-43	7.11667e-42	TRUE
Armga012mGene05543	ETH-5ppm	BK	4897.67	2.56181	1.53904e-13	7.99773e-13	TRUE
Armga012mGene18389	ETH-5ppm	BK	905.777	2.561	3.63502e-10	1.42912e-09	TRUE
Armga012mGene02406	ETH-5ppm	BK	7291.95	2.557	2.90837e-68	1.37265e-66	TRUE
Armga012mGene02139	ETH-5ppm	BK	1368.76	2.55296	6.51662e-42	1.41802e-40	TRUE
Armga012mGene02495	ETH-5ppm	BK	9231.7	2.54978	5.0256e-18	3.61731e-17	TRUE
Armga012mGene22365	ETH-5ppm	BK	1761.2	2.5485	8.21583e-65	3.56802e-63	TRUE
Armga012mGene06947	ETH-5ppm	BK	14744.6	2.52474	6.80531e-97	5.36944e-95	TRUE
Armga012mGene06614	ETH-5ppm	BK	4445.61	2.51211	3.51118e-37	6.44611e-36	TRUE
Armga012mGene15288	ETH-5ppm	BK	1625.05	2.51036	2.19686e-30	3.09356e-29	TRUE
Armga012mGene02396	ETH-5ppm	BK	380.049	2.50944	2.58642e-20	2.11497e-19	TRUE
Armga012mGene14489	ETH-5ppm	BK	3796.06	2.4955	9.03527e-17	5.9332e-16	TRUE
Armga012mGene02494	ETH-5ppm	BK	5994.33	2.49229	3.17417e-17	2.15843e-16	TRUE
Armga012mGene07042	ETH-5ppm	BK	6749.99	2.46505	9.31927e-51	2.792e-49	TRUE
Armga012mGene08538	ETH-5ppm	BK	5126.33	2.46355	9.39535e-38	1.77209e-36	TRUE
Armga012mGene13604	ETH-5ppm	BK	2809.99	2.45507	3.55391e-09	1.25928e-08	TRUE
Armga012mGene13386	ETH-5ppm	BK	339.146	2.43569	6.51291e-07	1.83978e-06	TRUE
Armga012mGene25245	ETH-5ppm	BK	2028.01	2.42143	2.51275e-15	1.48665e-14	TRUE
Armga012mGene02407	ETH-5ppm	BK	3806.2	2.41953	2.66781e-54	8.95276e-53	TRUE
Armga012mGene07080	ETH-5ppm	BK	10685	2.41222	1.89389e-37	3.50812e-36	TRUE
Armga012mGene06341	ETH-5ppm	BK	24578.6	2.41203	6.91072e-55	2.38097e-53	TRUE
Armga012mGene00414	ETH-5ppm	BK	1190.97	2.40979	1.40212e-23	1.36979e-22	TRUE
Armga012mGene13318	ETH-5ppm	BK	5496.45	2.4088	9.54135e-31	1.35839e-29	TRUE
Armga012mGene15507	ETH-5ppm	BK	803.095	2.40089	4.37858e-70	2.18633e-68	TRUE
Armga012mGene01231	ETH-5ppm	BK	8151.87	2.39739	3.91121e-83	2.45008e-81	TRUE
Armga012mGene01232	ETH-5ppm	BK	21284.4	2.38073	1.20848e-58	4.50933e-57	TRUE
Armga012mGene03720	ETH-5ppm	BK	286.058	2.36417	3.2971e-26	3.73262e-25	TRUE
Armga012mGene06950	ETH-5ppm	BK	3287.28	2.36247	1.58811e-70	8.04642e-69	TRUE
Armga012mGene03050	ETH-5ppm	BK	735.199	2.35884	1.6547e-12	7.9364e-12	TRUE
Armga012mGene00397	ETH-5ppm	BK	419.018	2.35852	1.19282e-07	3.61978e-07	TRUE
Armga012mGene10392	ETH-5ppm	BK	17102.8	2.35508	1.48833e-122	1.77658e-120	TRUE
Armga012mGene10393	ETH-5ppm	BK	12012	2.35463	5.36783e-122	6.16466e-120	TRUE
Armga012mGene13616	ETH-5ppm	BK	8680.55	2.35353	5.25738e-18	3.7684e-17	TRUE
Armga012mGene08582	ETH-5ppm	BK	1964.93	2.34877	6.30088e-18	4.48525e-17	TRUE
Armga012mGene06186	ETH-5ppm	BK	70958.2	2.34302	3.28213e-55	1.14608e-53	TRUE
Armga012mGene02284	ETH-5ppm	BK	320.425	2.34201	1.13254e-27	1.39856e-26	TRUE
Armga012mGene09561	ETH-5ppm	BK	1640.89	2.33114	5.52645e-30	7.64678e-29	TRUE
Armga012mGene18215	ETH-5ppm	BK	1027.66	2.32775	3.2137e-36	5.71718e-35	TRUE
Armga012mGene03146	ETH-5ppm	BK	291.12	2.32526	2.0125e-39	3.96213e-38	TRUE
Armga012mGene18172	ETH-5ppm	BK	10105.7	2.31805	1.78702e-132	2.53023e-130	TRUE
Armga012mGene19252	ETH-5ppm	BK	2583.17	2.31306	5.42178e-16	3.36979e-15	TRUE
Armga012mGene06659	ETH-5ppm	BK	305.748	2.30755	1.76764e-18	1.30596e-17	TRUE
Armga012mGene25919	ETH-5ppm	BK	1465.56	2.3044	5.7947e-23	5.52528e-22	TRUE
Armga012mGene08939	ETH-5ppm	BK	2092.72	2.30099	8.55178e-39	1.64909e-37	TRUE
Armga012mGene01226	ETH-5ppm	BK	2058.75	2.29595	1.29596e-12	6.26817e-12	TRUE
Armga012mGene18214	ETH-5ppm	BK	3072.13	2.29171	2.56526e-18	1.8818e-17	TRUE
Armga012mGene20200	ETH-5ppm	BK	2292.99	2.28641	1.60837e-62	6.54494e-61	TRUE
Armga012mGene03732	ETH-5ppm	BK	410.002	2.28314	7.24617e-52	2.23571e-50	TRUE
Armga012mGene24020	ETH-5ppm	BK	2488.78	2.28121	1.47876e-24	1.54858e-23	TRUE
Armga012mGene07747	ETH-5ppm	BK	4010.44	2.27968	1.4663e-37	2.74559e-36	TRUE
Armga012mGene24049	ETH-5ppm	BK	918.446	2.27962	1.5591e-14	8.7013e-14	TRUE
Armga012mGene21679	ETH-5ppm	BK	451.307	2.27682	4.09274e-37	7.47395e-36	TRUE
Armga012mGene07748	ETH-5ppm	BK	3423.42	2.27455	3.4748e-37	6.39066e-36	TRUE
Armga012mGene11519	ETH-5ppm	BK	251.816	2.27339	1.57893e-37	2.94051e-36	TRUE
Armga012mGene20201	ETH-5ppm	BK	322.073	2.26741	2.54184e-44	6.05356e-43	TRUE
Armga012mGene13615	ETH-5ppm	BK	2750.81	2.26579	6.09006e-20	4.89859e-19	TRUE
Armga012mGene23809	ETH-5ppm	BK	2950.21	2.26519	7.61345e-15	4.34046e-14	TRUE
Armga012mGene06323	ETH-5ppm	BK	1038.36	2.26359	5.18241e-28	6.47707e-27	TRUE
Armga012mGene24021	ETH-5ppm	BK	12185	2.24787	2.56898e-27	3.08397e-26	TRUE
Armga012mGene04046	ETH-5ppm	BK	1709.02	2.245	1.56634e-15	9.3636e-15	TRUE
Armga012mGene07692	ETH-5ppm	BK	9693.22	2.24322	1.68849e-08	5.55979e-08	TRUE
Armga012mGene08449	ETH-5ppm	BK	7456.12	2.24204	1.42556e-170	2.78012e-168	TRUE
Armga012mGene19251	ETH-5ppm	BK	8654.89	2.23706	3.74123e-97	2.97457e-95	TRUE
Armga012mGene23206	ETH-5ppm	BK	361.227	2.22508	2.67917e-65	1.16843e-63	TRUE
Armga012mGene08164	ETH-5ppm	BK	1257.72	2.22445	1.41395e-12	6.81652e-12	TRUE
Armga012mGene06967	ETH-5ppm	BK	512.095	2.22281	4.1708e-08	1.31793e-07	TRUE
Armga012mGene05372	ETH-5ppm	BK	13352	2.22029	0.00177632	0.0032513	TRUE
Armga012mGene07691	ETH-5ppm	BK	17049.9	2.21658	1.48185e-08	4.92015e-08	TRUE
Armga012mGene22027	ETH-5ppm	BK	4016.5	2.21643	2.53883e-15	1.50122e-14	TRUE
Armga012mGene23965	ETH-5ppm	BK	885.25	2.20367	2.1367e-93	1.60036e-91	TRUE
Armga012mGene22791	ETH-5ppm	BK	608.871	2.20258	1.51216e-29	2.03512e-28	TRUE
Armga012mGene16746	ETH-5ppm	BK	951.174	2.20006	7.40418e-14	3.94686e-13	TRUE
Armga012mGene09143	ETH-5ppm	BK	2124.61	2.1919	2.24736e-31	3.29019e-30	TRUE
Armga012mGene13017	ETH-5ppm	BK	4969.08	2.19117	4.68213e-34	7.65735e-33	TRUE
Armga012mGene03847	ETH-5ppm	BK	1439.04	2.18604	1.05333e-53	3.46726e-52	TRUE
Armga012mGene12929	ETH-5ppm	BK	1047.52	2.18383	4.70504e-47	1.24059e-45	TRUE
Armga012mGene24023	ETH-5ppm	BK	649.682	2.18121	2.23171e-29	2.97638e-28	TRUE
Armga012mGene19273	ETH-5ppm	BK	2568.91	2.17949	6.22959e-14	3.33795e-13	TRUE
Armga012mGene11844	ETH-5ppm	BK	6326.11	2.17387	2.0724e-116	2.14203e-114	TRUE
Armga012mGene08701	ETH-5ppm	BK	1489.24	2.1738	2.62039e-46	6.67102e-45	TRUE
Armga012mGene02765	ETH-5ppm	BK	1085.97	2.16877	4.19315e-124	5.26593e-122	TRUE
Armga012mGene21658	ETH-5ppm	BK	932.573	2.16491	3.66162e-31	5.31553e-30	TRUE
Armga012mGene11843	ETH-5ppm	BK	17272.7	2.16105	1.27638e-93	9.70046e-92	TRUE
Armga012mGene22829	ETH-5ppm	BK	1537.3	2.148	1.65316e-35	2.83367e-34	TRUE
Armga012mGene10201	ETH-5ppm	BK	2690.63	2.14178	1.46254e-124	1.86627e-122	TRUE
Armga012mGene02578	ETH-5ppm	BK	5697.67	2.13956	6.1367e-12	2.81032e-11	TRUE
Armga012mGene17905	ETH-5ppm	BK	3815.95	2.13778	1.24615e-24	1.31163e-23	TRUE
Armga012mGene07602	ETH-5ppm	BK	17118.1	2.13756	3.46029e-57	1.25935e-55	TRUE
Armga012mGene02766	ETH-5ppm	BK	1694.67	2.13614	1.49258e-127	1.95282e-125	TRUE
Armga012mGene00729	ETH-5ppm	BK	426.119	2.134	5.32196e-56	1.8774e-54	TRUE
Armga012mGene01796	ETH-5ppm	BK	4426.37	2.12898	1.40998e-23	1.37616e-22	TRUE
Armga012mGene24114	ETH-5ppm	BK	501.7	2.12747	2.22717e-23	2.15947e-22	TRUE
Armga012mGene21383	ETH-5ppm	BK	2097.68	2.1253	1.01671e-67	4.71242e-66	TRUE
Armga012mGene04395	ETH-5ppm	BK	2106.87	2.11959	2.09629e-28	2.67167e-27	TRUE
Armga012mGene12187	ETH-5ppm	BK	235.705	2.11325	4.80384e-24	4.83e-23	TRUE
Armga012mGene01857	ETH-5ppm	BK	1077.88	2.11297	1.58054e-76	8.87854e-75	TRUE
Armga012mGene12928	ETH-5ppm	BK	7219.2	2.10785	1.45574e-90	1.02357e-88	TRUE
Armga012mGene07034	ETH-5ppm	BK	2026.3	2.10087	4.24189e-64	1.80429e-62	TRUE
Armga012mGene16326	ETH-5ppm	BK	15681	2.09542	1.00173e-34	1.68083e-33	TRUE
Armga012mGene01158	ETH-5ppm	BK	2311.78	2.09046	1.0183e-85	6.66151e-84	TRUE
Armga012mGene13349	ETH-5ppm	BK	11488.9	2.08857	7.24966e-08	2.2455e-07	TRUE
Armga012mGene11170	ETH-5ppm	BK	1491.44	2.0827	1.71782e-78	9.91923e-77	TRUE
Armga012mGene13579	ETH-5ppm	BK	954.639	2.08088	3.44424e-05	7.99274e-05	TRUE
Armga012mGene22830	ETH-5ppm	BK	1067.22	2.07993	3.01844e-34	4.95216e-33	TRUE
Armga012mGene10207	ETH-5ppm	BK	903.607	2.07911	2.18768e-42	4.86278e-41	TRUE
Armga012mGene10179	ETH-5ppm	BK	879.63	2.07585	2.81233e-48	7.66971e-47	TRUE
Armga012mGene17438	ETH-5ppm	BK	702.204	2.07128	1.1368e-25	1.24867e-24	TRUE
Armga012mGene14470	ETH-5ppm	BK	6266.81	2.07072	1.3935e-31	2.05467e-30	TRUE
Armga012mGene03719	ETH-5ppm	BK	266.136	2.06992	9.47796e-33	1.4578e-31	TRUE
Armga012mGene13163	ETH-5ppm	BK	28296.1	2.06756	2.45572e-42	5.44684e-41	TRUE
Armga012mGene19572	ETH-5ppm	BK	331.458	2.06307	7.75974e-21	6.53133e-20	TRUE
Armga012mGene22650	ETH-5ppm	BK	2904.57	2.0552	4.27994e-08	1.35076e-07	TRUE
Armga012mGene25739	ETH-5ppm	BK	3512	2.05385	6.11468e-38	1.16662e-36	TRUE
Armga012mGene11171	ETH-5ppm	BK	3438.06	2.04798	5.90991e-70	2.93677e-68	TRUE
Armga012mGene18232	ETH-5ppm	BK	267.742	2.04771	1.94221e-20	1.59704e-19	TRUE
Armga012mGene14033	ETH-5ppm	BK	786.841	2.0351	4.43655e-08	1.39848e-07	TRUE
Armga012mGene11509	ETH-5ppm	BK	3604.38	2.03457	7.24087e-125	9.3552e-123	TRUE
Armga012mGene00875	ETH-5ppm	BK	18885	2.03365	1.66532e-101	1.38812e-99	TRUE
Armga012mGene12087	ETH-5ppm	BK	13424.6	2.03071	6.19777e-41	1.31002e-39	TRUE
Armga012mGene05402	ETH-5ppm	BK	539.807	2.02945	2.07468e-06	5.56552e-06	TRUE
Armga012mGene13587	ETH-5ppm	BK	329.361	2.02643	5.95515e-28	7.41595e-27	TRUE
Armga012mGene23904	ETH-5ppm	BK	4137.62	2.02487	8.76822e-23	8.25395e-22	TRUE
Armga012mGene01229	ETH-5ppm	BK	4134.52	2.02011	2.68737e-119	2.92386e-117	TRUE
Armga012mGene09568	ETH-5ppm	BK	2023.82	2.01869	5.0643e-19	3.86592e-18	TRUE
Armga012mGene07506	ETH-5ppm	BK	1444.1	2.01749	3.7621e-34	6.16245e-33	TRUE
Armga012mGene14074	ETH-5ppm	BK	898.379	2.0115	6.71132e-62	2.66801e-60	TRUE
Armga012mGene24022	ETH-5ppm	BK	1964.14	2.00424	5.09879e-29	6.65418e-28	TRUE
Armga012mGene03350	ETH-5ppm	BK	6925.66	2.00089	1.19878e-11	5.3639e-11	TRUE
Armga012mGene12984	ETH-5ppm	BK	568.302	-2.01162	4.45263e-23	4.2732e-22	TRUE
Armga012mGene25259	ETH-5ppm	BK	435.517	-2.01247	7.11396e-37	1.29e-35	TRUE
Armga012mGene15907	ETH-5ppm	BK	9613.84	-2.01885	5.55245e-52	1.72343e-50	TRUE
Armga012mGene07627	ETH-5ppm	BK	9508.5	-2.01902	4.81825e-47	1.26721e-45	TRUE
Armga012mGene03903	ETH-5ppm	BK	368.797	-2.01944	3.91242e-25	4.23e-24	TRUE
Armga012mGene14386	ETH-5ppm	BK	282.673	-2.02134	1.65533e-24	1.72823e-23	TRUE
Armga012mGene00969	ETH-5ppm	BK	2124.05	-2.0232	1.0748e-41	2.32409e-40	TRUE
Armga012mGene10723	ETH-5ppm	BK	1420.62	-2.02769	1.34977e-56	4.84418e-55	TRUE
Armga012mGene24940	ETH-5ppm	BK	252.33	-2.03027	2.25396e-25	2.45231e-24	TRUE
Armga012mGene12143	ETH-5ppm	BK	776.539	-2.03259	5.5738e-06	1.42742e-05	TRUE
Armga012mGene24362	ETH-5ppm	BK	368.903	-2.03295	2.02946e-52	6.39527e-51	TRUE
Armga012mGene09319	ETH-5ppm	BK	1357.94	-2.03579	7.54869e-25	8.04363e-24	TRUE
Armga012mGene20120	ETH-5ppm	BK	675.549	-2.042	2.21078e-13	1.13346e-12	TRUE
Armga012mGene02475	ETH-5ppm	BK	331.104	-2.04349	5.03251e-17	3.36455e-16	TRUE
Armga012mGene09320	ETH-5ppm	BK	338.304	-2.04437	2.93461e-23	2.82686e-22	TRUE
Armga012mGene15934	ETH-5ppm	BK	12957.3	-2.04469	8.97538e-10	3.38205e-09	TRUE
Armga012mGene00968	ETH-5ppm	BK	2467.55	-2.04656	3.89014e-40	7.99373e-39	TRUE
Armga012mGene09848	ETH-5ppm	BK	6086.53	-2.04827	2.23251e-19	1.73628e-18	TRUE
Armga012mGene06019	ETH-5ppm	BK	1071.69	-2.05262	3.37738e-33	5.28919e-32	TRUE
Armga012mGene22044	ETH-5ppm	BK	877.046	-2.05641	1.07184e-07	3.26992e-07	TRUE
Armga012mGene11425	ETH-5ppm	BK	786.365	-2.05719	3.09115e-26	3.5033e-25	TRUE
Armga012mGene18991	ETH-5ppm	BK	287.218	-2.06069	7.58101e-18	5.37062e-17	TRUE
Armga012mGene15510	ETH-5ppm	BK	7381.38	-2.06082	0.0215383	0.0331181	TRUE
Armga012mGene11413	ETH-5ppm	BK	25058.4	-2.06173	3.48277e-08	1.11146e-07	TRUE
Armga012mGene00190	ETH-5ppm	BK	696.218	-2.06359	2.22332e-31	3.25961e-30	TRUE
Armga012mGene24532	ETH-5ppm	BK	331.748	-2.06549	1.13479e-20	9.45905e-20	TRUE
Armga012mGene24576	ETH-5ppm	BK	465.757	-2.06996	2.61721e-19	2.02633e-18	TRUE
Armga012mGene09849	ETH-5ppm	BK	12103.6	-2.07222	4.82779e-20	3.89844e-19	TRUE
Armga012mGene07949	ETH-5ppm	BK	2749.86	-2.07598	2.35571e-31	3.44393e-30	TRUE
Armga012mGene20325	ETH-5ppm	BK	919.829	-2.07653	8.74905e-16	5.36996e-15	TRUE
Armga012mGene12493	ETH-5ppm	BK	647.837	-2.08033	1.24332e-11	5.55115e-11	TRUE
Armga012mGene14646	ETH-5ppm	BK	371.053	-2.08618	3.54426e-23	3.41094e-22	TRUE
Armga012mGene03759	ETH-5ppm	BK	305.511	-2.0869	8.91181e-32	1.32918e-30	TRUE
Armga012mGene17360	ETH-5ppm	BK	277.465	-2.08733	1.22706e-12	5.94602e-12	TRUE
Armga012mGene13576	ETH-5ppm	BK	663.122	-2.09329	8.54383e-08	2.62981e-07	TRUE
Armga012mGene14659	ETH-5ppm	BK	429.438	-2.1063	4.03883e-17	2.72667e-16	TRUE
Armga012mGene20434	ETH-5ppm	BK	57647.8	-2.11133	2.21233e-24	2.28438e-23	TRUE
Armga012mGene24215	ETH-5ppm	BK	276.409	-2.11482	4.4605e-39	8.68243e-38	TRUE
Armga012mGene02427	ETH-5ppm	BK	16261.4	-2.11801	3.02815e-122	3.51674e-120	TRUE
Armga012mGene11703	ETH-5ppm	BK	12388.4	-2.11932	4.70076e-14	2.54382e-13	TRUE
Armga012mGene22530	ETH-5ppm	BK	308.095	-2.12344	1.86198e-50	5.53029e-49	TRUE
Armga012mGene20528	ETH-5ppm	BK	331.275	-2.12456	1.70717e-21	1.4941e-20	TRUE
Armga012mGene18522	ETH-5ppm	BK	239.572	-2.12504	1.19639e-37	2.24427e-36	TRUE
Armga012mGene09722	ETH-5ppm	BK	894.591	-2.13296	1.99062e-59	7.56434e-58	TRUE
Armga012mGene11704	ETH-5ppm	BK	16042	-2.13563	8.0893e-14	4.29435e-13	TRUE
Armga012mGene03643	ETH-5ppm	BK	6333.81	-2.13991	1.28365e-07	3.8863e-07	TRUE
Armga012mGene09636	ETH-5ppm	BK	9766.38	-2.14232	1.28251e-08	4.27889e-08	TRUE
Armga012mGene16774	ETH-5ppm	BK	1895.59	-2.14297	2.63187e-122	3.09125e-120	TRUE
Armga012mGene14009	ETH-5ppm	BK	1203.87	-2.1443	4.67422e-13	2.33847e-12	TRUE
Armga012mGene05464	ETH-5ppm	BK	2576.65	-2.14576	1.51583e-34	2.51083e-33	TRUE
Armga012mGene19711	ETH-5ppm	BK	586.384	-2.14857	8.26406e-63	3.38958e-61	TRUE
Armga012mGene09531	ETH-5ppm	BK	2126.49	-2.15076	3.58406e-10	1.41069e-09	TRUE
Armga012mGene17209	ETH-5ppm	BK	338.225	-2.16076	8.3164e-41	1.74358e-39	TRUE
Armga012mGene19206	ETH-5ppm	BK	704.545	-2.16923	4.8259e-24	4.84747e-23	TRUE
Armga012mGene24849	ETH-5ppm	BK	408.107	-2.16943	3.57894e-07	1.03968e-06	TRUE
Armga012mGene24840	ETH-5ppm	BK	1308.4	-2.17021	1.91218e-09	6.96908e-09	TRUE
Armga012mGene04264	ETH-5ppm	BK	555.736	-2.17027	3.82006e-46	9.63028e-45	TRUE
Armga012mGene13650	ETH-5ppm	BK	2948.28	-2.17309	2.49746e-11	1.08965e-10	TRUE
Armga012mGene10861	ETH-5ppm	BK	2323.48	-2.17596	7.29363e-11	3.04594e-10	TRUE
Armga012mGene00088	ETH-5ppm	BK	306.915	-2.17768	1.39887e-27	1.71515e-26	TRUE
Armga012mGene18309	ETH-5ppm	BK	1499.99	-2.17808	1.68801e-10	6.85015e-10	TRUE
Armga012mGene15736	ETH-5ppm	BK	4636.05	-2.17846	8.53956e-29	1.10608e-27	TRUE
Armga012mGene17405	ETH-5ppm	BK	2040.67	-2.18072	2.40488e-48	6.59334e-47	TRUE
Armga012mGene23221	ETH-5ppm	BK	393.043	-2.18142	6.63334e-08	2.06016e-07	TRUE
Armga012mGene12142	ETH-5ppm	BK	997.12	-2.1914	2.40731e-45	5.93843e-44	TRUE
Armga012mGene15734	ETH-5ppm	BK	4085.34	-2.1949	9.83262e-26	1.08579e-24	TRUE
Armga012mGene07991	ETH-5ppm	BK	6661.06	-2.19524	6.41399e-30	8.86296e-29	TRUE
Armga012mGene11778	ETH-5ppm	BK	8791.99	-2.19684	7.81516e-34	1.26412e-32	TRUE
Armga012mGene22280	ETH-5ppm	BK	388.59	-2.19782	1.40486e-15	8.45698e-15	TRUE
Armga012mGene15771	ETH-5ppm	BK	576.414	-2.20054	4.93243e-42	1.07784e-40	TRUE
Armga012mGene15095	ETH-5ppm	BK	643.332	-2.21447	4.57973e-16	2.86192e-15	TRUE
Armga012mGene19569	ETH-5ppm	BK	293.358	-2.22187	1.56348e-40	3.245e-39	TRUE
Armga012mGene07695	ETH-5ppm	BK	799.135	-2.2263	3.00773e-62	1.21437e-60	TRUE
Armga012mGene25155	ETH-5ppm	BK	3145.65	-2.23243	1.69163e-140	2.73198e-138	TRUE
Armga012mGene16042	ETH-5ppm	BK	623.491	-2.23412	3.6691e-06	9.55741e-06	TRUE
Armga012mGene11582	ETH-5ppm	BK	19672.2	-2.23466	8.28196e-106	7.50897e-104	TRUE
Armga012mGene13409	ETH-5ppm	BK	11146.6	-2.23712	1.63e-18	1.20513e-17	TRUE
Armga012mGene11777	ETH-5ppm	BK	9002.85	-2.24337	2.5168e-30	3.53447e-29	TRUE
Armga012mGene20728	ETH-5ppm	BK	874.879	-2.24405	3.08215e-21	2.65919e-20	TRUE
Armga012mGene21266	ETH-5ppm	BK	1351.83	-2.24539	9.93393e-16	6.06122e-15	TRUE
Armga012mGene10303	ETH-5ppm	BK	1280.9	-2.25002	1.03356e-27	1.27939e-26	TRUE
Armga012mGene12983	ETH-5ppm	BK	9227.56	-2.25256	7.27214e-67	3.31123e-65	TRUE
Armga012mGene23390	ETH-5ppm	BK	2091.18	-2.25408	5.20634e-28	6.49912e-27	TRUE
Armga012mGene03197	ETH-5ppm	BK	3644.01	-2.25636	2.85198e-74	1.54335e-72	TRUE
Armga012mGene15387	ETH-5ppm	BK	1657.6	-2.26674	8.12428e-42	1.76413e-40	TRUE
Armga012mGene19639	ETH-5ppm	BK	320.247	-2.27571	1.24701e-39	2.50761e-38	TRUE
Armga012mGene13408	ETH-5ppm	BK	2535.57	-2.28271	6.4176e-19	4.87379e-18	TRUE
Armga012mGene01632	ETH-5ppm	BK	448.389	-2.29778	6.02306e-14	3.23064e-13	TRUE
Armga012mGene10318	ETH-5ppm	BK	601.82	-2.29988	4.55716e-31	6.56943e-30	TRUE
Armga012mGene11332	ETH-5ppm	BK	1056.24	-2.30116	2.69648e-28	3.41554e-27	TRUE
Armga012mGene19105	ETH-5ppm	BK	342.967	-2.30456	1.38111e-15	8.32372e-15	TRUE
Armga012mGene02005	ETH-5ppm	BK	575.113	-2.30468	1.66209e-07	4.99544e-07	TRUE
Armga012mGene24867	ETH-5ppm	BK	501.013	-2.30509	2.78182e-14	1.52779e-13	TRUE
Armga012mGene06155	ETH-5ppm	BK	1994.95	-2.30656	9.49667e-30	1.29325e-28	TRUE
Armga012mGene06829	ETH-5ppm	BK	346.798	-2.31615	2.68881e-30	3.7709e-29	TRUE
Armga012mGene08211	ETH-5ppm	BK	731.769	-2.32268	3.03031e-07	8.86283e-07	TRUE
Armga012mGene16446	ETH-5ppm	BK	580.36	-2.32697	4.23353e-31	6.12855e-30	TRUE
Armga012mGene02122	ETH-5ppm	BK	377.679	-2.33303	5.47187e-34	8.90665e-33	TRUE
Armga012mGene11301	ETH-5ppm	BK	532.872	-2.33312	3.74461e-11	1.60665e-10	TRUE
Armga012mGene15396	ETH-5ppm	BK	11598.7	-2.33377	4.34885e-20	3.51995e-19	TRUE
Armga012mGene00881	ETH-5ppm	BK	606.974	-2.33456	1.4118e-43	3.294e-42	TRUE
Armga012mGene04469	ETH-5ppm	BK	1022.18	-2.33876	0.00150335	0.00277972	TRUE
Armga012mGene07332	ETH-5ppm	BK	4186.42	-2.33927	6.38336e-49	1.7832e-47	TRUE
Armga012mGene21965	ETH-5ppm	BK	7825.65	-2.34138	3.2037e-16	2.02034e-15	TRUE
Armga012mGene16916	ETH-5ppm	BK	1644.47	-2.34656	3.93148e-41	8.36127e-40	TRUE
Armga012mGene03853	ETH-5ppm	BK	972.973	-2.34715	4.93152e-09	1.72029e-08	TRUE
Armga012mGene13514	ETH-5ppm	BK	8358.79	-2.35165	1.38204e-19	1.08629e-18	TRUE
Armga012mGene14873	ETH-5ppm	BK	12258.6	-2.35227	5.79862e-10	2.22971e-09	TRUE
Armga012mGene09119	ETH-5ppm	BK	346.101	-2.35493	3.59494e-20	2.92347e-19	TRUE
Armga012mGene08988	ETH-5ppm	BK	10885.3	-2.35742	3.28435e-49	9.37763e-48	TRUE
Armga012mGene07207	ETH-5ppm	BK	15208.6	-2.37101	1.20715e-178	2.71241e-176	TRUE
Armga012mGene09635	ETH-5ppm	BK	521.654	-2.3714	4.27789e-24	4.30538e-23	TRUE
Armga012mGene03901	ETH-5ppm	BK	11845.8	-2.38503	1.64326e-97	1.31665e-95	TRUE
Armga012mGene20147	ETH-5ppm	BK	218.662	-2.38804	4.56582e-49	1.28941e-47	TRUE
Armga012mGene14210	ETH-5ppm	BK	699.338	-2.39729	2.04222e-09	7.42729e-09	TRUE
Armga012mGene07737	ETH-5ppm	BK	912.662	-2.39849	2.75246e-07	8.08682e-07	TRUE
Armga012mGene20283	ETH-5ppm	BK	297.029	-2.40728	3.04037e-42	6.67202e-41	TRUE
Armga012mGene03902	ETH-5ppm	BK	2262.65	-2.41362	4.32577e-62	1.73299e-60	TRUE
Armga012mGene23391	ETH-5ppm	BK	6593.99	-2.44069	2.44107e-24	2.51304e-23	TRUE
Armga012mGene24865	ETH-5ppm	BK	1351.04	-2.44684	2.07304e-24	2.14914e-23	TRUE
Armga012mGene09532	ETH-5ppm	BK	444.295	-2.4547	2.1161e-12	1.00654e-11	TRUE
Armga012mGene13991	ETH-5ppm	BK	3539.64	-2.45615	6.69946e-20	5.38039e-19	TRUE
Armga012mGene10226	ETH-5ppm	BK	452.512	-2.462	1.43031e-18	1.06205e-17	TRUE
Armga012mGene20100	ETH-5ppm	BK	2495.09	-2.46742	1.00631e-36	1.8184e-35	TRUE
Armga012mGene05662	ETH-5ppm	BK	296.358	-2.47669	1.65958e-53	5.39415e-52	TRUE
Armga012mGene14872	ETH-5ppm	BK	2209.97	-2.49011	3.4371e-11	1.48086e-10	TRUE
Armga012mGene11125	ETH-5ppm	BK	2509.67	-2.49817	2.23324e-101	1.84662e-99	TRUE
Armga012mGene12729	ETH-5ppm	BK	3670.74	-2.50002	4.56521e-62	1.82185e-60	TRUE
Armga012mGene04544	ETH-5ppm	BK	1746.44	-2.50642	8.65679e-53	2.74478e-51	TRUE
Armga012mGene08148	ETH-5ppm	BK	3456.08	-2.50791	1.2862e-30	1.82612e-29	TRUE
Armga012mGene19713	ETH-5ppm	BK	4100.25	-2.50949	5.0874e-28	6.37374e-27	TRUE
Armga012mGene09788	ETH-5ppm	BK	2399.05	-2.51314	1.77351e-11	7.82371e-11	TRUE
Armga012mGene25510	ETH-5ppm	BK	4922.55	-2.51954	7.39421e-91	5.2708e-89	TRUE
Armga012mGene26035	ETH-5ppm	BK	361.284	-2.52216	2.3281e-11	1.01963e-10	TRUE
Armga012mGene09589	ETH-5ppm	BK	1800.15	-2.52904	2.92027e-19	2.25421e-18	TRUE
Armga012mGene03994	ETH-5ppm	BK	408.203	-2.53109	2.88612e-16	1.829e-15	TRUE
Armga012mGene23192	ETH-5ppm	BK	794.467	-2.53711	1.08224e-12	5.27644e-12	TRUE
Armga012mGene17406	ETH-5ppm	BK	477.366	-2.54718	3.68811e-93	2.74247e-91	TRUE
Armga012mGene13635	ETH-5ppm	BK	3975.72	-2.54728	2.81307e-38	5.38441e-37	TRUE
Armga012mGene18597	ETH-5ppm	BK	5319.25	-2.54763	8.63464e-49	2.3863e-47	TRUE
Armga012mGene11731	ETH-5ppm	BK	1138.48	-2.57513	6.75447e-10	2.57332e-09	TRUE
Armga012mGene03562	ETH-5ppm	BK	2512.93	-2.58068	4.64055e-28	5.82804e-27	TRUE
Armga012mGene01623	ETH-5ppm	BK	440.556	-2.58104	1.07265e-11	4.81412e-11	TRUE
Armga012mGene09186	ETH-5ppm	BK	988.852	-2.58422	2.83767e-13	1.44341e-12	TRUE
Armga012mGene18328	ETH-5ppm	BK	1528.23	-2.58881	1.24907e-133	1.81836e-131	TRUE
Armga012mGene19990	ETH-5ppm	BK	29127.5	-2.59719	1.83607e-17	1.27111e-16	TRUE
Armga012mGene09187	ETH-5ppm	BK	1351.65	-2.60232	1.45193e-12	6.9898e-12	TRUE
Armga012mGene18157	ETH-5ppm	BK	393.724	-2.60656	3.60773e-37	6.61162e-36	TRUE
Armga012mGene15561	ETH-5ppm	BK	428.214	-2.61324	3.61905e-11	1.55536e-10	TRUE
Armga012mGene09995	ETH-5ppm	BK	378.865	-2.61335	1.46963e-19	1.15251e-18	TRUE
Armga012mGene11956	ETH-5ppm	BK	642.446	-2.61658	7.94657e-34	1.28337e-32	TRUE
Armga012mGene13634	ETH-5ppm	BK	3907.46	-2.61952	8.2444e-54	2.7225e-52	TRUE
Armga012mGene10722	ETH-5ppm	BK	2155.89	-2.62085	3.97701e-171	8.06007e-169	TRUE
Armga012mGene00733	ETH-5ppm	BK	981.402	-2.63824	1.35507e-45	3.37495e-44	TRUE
Armga012mGene19829	ETH-5ppm	BK	3013.23	-2.64331	9.99718e-42	2.16626e-40	TRUE
Armga012mGene18582	ETH-5ppm	BK	912.9	-2.64409	8.99008e-11	3.72132e-10	TRUE
Armga012mGene24547	ETH-5ppm	BK	1525.61	-2.66216	3.53844e-30	4.92902e-29	TRUE
Armga012mGene19818	ETH-5ppm	BK	265.763	-2.6666	3.7754e-21	3.24377e-20	TRUE
Armga012mGene25304	ETH-5ppm	BK	220.89	-2.66993	2.27662e-19	1.76926e-18	TRUE
Armga012mGene12191	ETH-5ppm	BK	4599.55	-2.67075	2.44709e-11	1.06948e-10	TRUE
Armga012mGene12773	ETH-5ppm	BK	1263.24	-2.69345	2.45674e-10	9.79662e-10	TRUE
Armga012mGene13126	ETH-5ppm	BK	1603.13	-2.74513	7.46895e-14	3.97933e-13	TRUE
Armga012mGene16976	ETH-5ppm	BK	1987.65	-2.75815	1.79427e-28	2.29241e-27	TRUE
Armga012mGene09855	ETH-5ppm	BK	439.646	-2.76086	1.10985e-15	6.73684e-15	TRUE
Armga012mGene25119	ETH-5ppm	BK	717.448	-2.76503	8.63365e-18	6.08886e-17	TRUE
Armga012mGene12392	ETH-5ppm	BK	1256.93	-2.77812	2.566e-51	7.82366e-50	TRUE
Armga012mGene00327	ETH-5ppm	BK	3493.91	-2.77969	3.93686e-32	5.95774e-31	TRUE
Armga012mGene21664	ETH-5ppm	BK	581.914	-2.78033	3.48189e-28	4.37821e-27	TRUE
Armga012mGene10140	ETH-5ppm	BK	1503.2	-2.78365	3.84372e-17	2.60175e-16	TRUE
Armga012mGene10139	ETH-5ppm	BK	874.12	-2.7958	1.73509e-15	1.03485e-14	TRUE
Armga012mGene20002	ETH-5ppm	BK	1404.07	-2.79644	2.1721e-10	8.70862e-10	TRUE
Armga012mGene02537	ETH-5ppm	BK	415.772	-2.79695	4.28609e-31	6.19594e-30	TRUE
Armga012mGene00590	ETH-5ppm	BK	405.8	-2.81248	4.35417e-32	6.57963e-31	TRUE
Armga012mGene03493	ETH-5ppm	BK	543.543	-2.81659	0.000264384	0.000544141	TRUE
Armga012mGene25686	ETH-5ppm	BK	1957.03	-2.8194	0.000360258	0.000727839	TRUE
Armga012mGene08150	ETH-5ppm	BK	2771.28	-2.8299	6.41885e-219	2.21151e-216	TRUE
Armga012mGene20886	ETH-5ppm	BK	750.679	-2.83983	2.2715e-84	1.45828e-82	TRUE
Armga012mGene22064	ETH-5ppm	BK	615.828	-2.85331	7.1059e-38	1.35012e-36	TRUE
Armga012mGene14716	ETH-5ppm	BK	5237.58	-2.85636	6.19892e-12	2.83756e-11	TRUE
Armga012mGene09551	ETH-5ppm	BK	1367.49	-2.86928	1.77275e-20	1.46118e-19	TRUE
Armga012mGene18818	ETH-5ppm	BK	350.795	-2.87915	2.88451e-54	9.61752e-53	TRUE
Armga012mGene10691	ETH-5ppm	BK	7621.59	-2.87973	6.92053e-17	4.57065e-16	TRUE
Armga012mGene03515	ETH-5ppm	BK	841.088	-2.88593	6.03423e-61	2.35358e-59	TRUE
Armga012mGene07208	ETH-5ppm	BK	9359.18	-2.88889	1.2442e-239	4.76298e-237	TRUE
Armga012mGene14197	ETH-5ppm	BK	613.245	-2.89694	1.41085e-16	9.14264e-16	TRUE
Armga012mGene19626	ETH-5ppm	BK	995.593	-2.89743	1.25543e-35	2.15909e-34	TRUE
Armga012mGene19870	ETH-5ppm	BK	783.311	-2.905	1.05396e-74	5.76389e-73	TRUE
Armga012mGene06915	ETH-5ppm	BK	776.182	-2.92061	3.35299e-49	9.54724e-48	TRUE
Armga012mGene23730	ETH-5ppm	BK	495.786	-2.92377	8.28714e-23	7.80819e-22	TRUE
Armga012mGene14892	ETH-5ppm	BK	4050.68	-2.92898	1.08552e-69	5.34283e-68	TRUE
Armga012mGene00226	ETH-5ppm	BK	935.37	-2.95389	1.76085e-13	9.09097e-13	TRUE
Armga012mGene01282	ETH-5ppm	BK	1021.12	-2.96071	4.28202e-12	1.98115e-11	TRUE
Armga012mGene12190	ETH-5ppm	BK	9574.32	-2.96951	1.56778e-14	8.74507e-14	TRUE
Armga012mGene14196	ETH-5ppm	BK	1237.34	-2.97934	1.66615e-17	1.15813e-16	TRUE
Armga012mGene18330	ETH-5ppm	BK	2054.91	-2.98236	7.02041e-103	6.04691e-101	TRUE
Armga012mGene04772	ETH-5ppm	BK	5769.68	-2.98296	0.00548525	0.00932185	TRUE
Armga012mGene01027	ETH-5ppm	BK	1198.97	-2.98593	1.85542e-24	1.9274e-23	TRUE
Armga012mGene19869	ETH-5ppm	BK	2013.65	-2.98805	1.79875e-130	2.41453e-128	TRUE
Armga012mGene10690	ETH-5ppm	BK	46800.5	-2.99571	4.87461e-18	3.51598e-17	TRUE
Armga012mGene12946	ETH-5ppm	BK	339.45	-2.99884	7.31583e-40	1.49145e-38	TRUE
Armga012mGene07478	ETH-5ppm	BK	46439	-3.02442	2.8356e-28	3.58298e-27	TRUE
Armga012mGene21964	ETH-5ppm	BK	12135.6	-3.03856	6.83993e-80	4.0169e-78	TRUE
Armga012mGene20121	ETH-5ppm	BK	586.923	-3.06318	8.32858e-15	4.72471e-14	TRUE
Armga012mGene04381	ETH-5ppm	BK	20211.9	-3.06764	2.04723e-25	2.22973e-24	TRUE
Armga012mGene25200	ETH-5ppm	BK	526.051	-3.07929	5.71291e-53	1.83381e-51	TRUE
Armga012mGene03789	ETH-5ppm	BK	2982.81	-3.09508	4.4623e-158	7.95213e-156	TRUE
Armga012mGene14717	ETH-5ppm	BK	735.825	-3.10583	1.12695e-13	5.90379e-13	TRUE
Armga012mGene07975	ETH-5ppm	BK	433.501	-3.11199	1.5554e-46	4.01915e-45	TRUE
Armga012mGene20996	ETH-5ppm	BK	233.477	-3.11585	6.48402e-45	1.56586e-43	TRUE
Armga012mGene24799	ETH-5ppm	BK	1013.43	-3.12285	3.50405e-13	1.76845e-12	TRUE
Armga012mGene10141	ETH-5ppm	BK	1001.6	-3.13855	6.93157e-06	1.74786e-05	TRUE
Armga012mGene14080	ETH-5ppm	BK	2454.89	-3.1405	1.17802e-05	2.89837e-05	TRUE
Armga012mGene22770	ETH-5ppm	BK	569.756	-3.14909	1.06502e-35	1.85633e-34	TRUE
Armga012mGene07187	ETH-5ppm	BK	2423.48	-3.15951	3.05634e-260	1.43593e-257	TRUE
Armga012mGene12331	ETH-5ppm	BK	19090.3	-3.1665	1.73602e-92	1.28168e-90	TRUE
Armga012mGene04380	ETH-5ppm	BK	5692.21	-3.17223	2.53754e-26	2.90454e-25	TRUE
Armga012mGene24800	ETH-5ppm	BK	629.872	-3.18016	4.24853e-12	1.96742e-11	TRUE
Armga012mGene26232	ETH-5ppm	BK	2014.51	-3.19899	2.49442e-47	6.64492e-46	TRUE
Armga012mGene22371	ETH-5ppm	BK	6569.72	-3.20058	1.45606e-54	4.91824e-53	TRUE
Armga012mGene12625	ETH-5ppm	BK	821.808	-3.20803	8.03301e-11	3.34256e-10	TRUE
Armga012mGene18996	ETH-5ppm	BK	674.211	-3.22757	1.95627e-11	8.61525e-11	TRUE
Armga012mGene22758	ETH-5ppm	BK	1181.03	-3.22844	1.85275e-27	2.23977e-26	TRUE
Armga012mGene05112	ETH-5ppm	BK	4181.1	-3.25193	5.4932e-72	2.83888e-70	TRUE
Armga012mGene25077	ETH-5ppm	BK	3814.6	-3.26363	1.61393e-23	1.56781e-22	TRUE
Armga012mGene22047	ETH-5ppm	BK	1190.85	-3.2747	6.40601e-31	9.15803e-30	TRUE
Armga012mGene03163	ETH-5ppm	BK	1319.43	-3.28249	2.72373e-19	2.10564e-18	TRUE
Armga012mGene17830	ETH-5ppm	BK	428.976	-3.30661	4.36975e-17	2.94048e-16	TRUE
Armga012mGene20123	ETH-5ppm	BK	311.591	-3.30865	8.07838e-26	8.96866e-25	TRUE
Armga012mGene03995	ETH-5ppm	BK	535.904	-3.314	1.45535e-18	1.07986e-17	TRUE
Armga012mGene10444	ETH-5ppm	BK	5246.01	-3.31476	2.74677e-24	2.81095e-23	TRUE
Armga012mGene04770	ETH-5ppm	BK	3306	-3.32688	0.00127096	0.00237253	TRUE
Armga012mGene22600	ETH-5ppm	BK	923.178	-3.34655	2.87272e-52	8.9977e-51	TRUE
Armga012mGene00333	ETH-5ppm	BK	478.12	-3.36618	3.22455e-22	2.95469e-21	TRUE
Armga012mGene05561	ETH-5ppm	BK	1057.43	-3.37285	6.97559e-30	9.6133e-29	TRUE
Armga012mGene19625	ETH-5ppm	BK	225.056	-3.39229	2.0183e-49	5.79477e-48	TRUE
Armga012mGene23365	ETH-5ppm	BK	493.738	-3.39867	1.78705e-69	8.67181e-68	TRUE
Armga012mGene12195	ETH-5ppm	BK	7199.3	-3.40861	6.97957e-22	6.26222e-21	TRUE
Armga012mGene23906	ETH-5ppm	BK	1295.66	-3.42317	7.43289e-26	8.2609e-25	TRUE
Armga012mGene21712	ETH-5ppm	BK	259.06	-3.42652	1.36723e-46	3.54178e-45	TRUE
Armga012mGene11773	ETH-5ppm	BK	2000.62	-3.43697	1.25836e-16	8.20074e-16	TRUE
Armga012mGene19721	ETH-5ppm	BK	862.47	-3.45373	4.19891e-50	1.24e-48	TRUE
Armga012mGene02850	ETH-5ppm	BK	2507.04	-3.50523	1.02015e-175	2.19672e-173	TRUE
Armga012mGene15586	ETH-5ppm	BK	804.839	-3.50934	2.02446e-16	1.3013e-15	TRUE
Armga012mGene01001	ETH-5ppm	BK	766.922	-3.50985	2.95528e-39	5.77425e-38	TRUE
Armga012mGene13075	ETH-5ppm	BK	1895.05	-3.56373	5.07591e-17	3.39138e-16	TRUE
Armga012mGene01885	ETH-5ppm	BK	363.818	-3.58481	9.57506e-82	5.85609e-80	TRUE
Armga012mGene10767	ETH-5ppm	BK	13240.5	-3.59243	2.51746e-46	6.42481e-45	TRUE
Armga012mGene13997	ETH-5ppm	BK	514.069	-3.59457	3.13207e-32	4.75376e-31	TRUE
Armga012mGene02834	ETH-5ppm	BK	560.266	-3.59478	1.91499e-29	2.56059e-28	TRUE
Armga012mGene10416	ETH-5ppm	BK	3762.79	-3.59556	9.09962e-91	6.44203e-89	TRUE
Armga012mGene10766	ETH-5ppm	BK	4985.09	-3.60568	8.74936e-44	2.0553e-42	TRUE
Armga012mGene21790	ETH-5ppm	BK	1082.98	-3.62286	3.95806e-55	1.37746e-53	TRUE
Armga012mGene10878	ETH-5ppm	BK	648.105	-3.62705	1.38623e-44	3.31668e-43	TRUE
Armga012mGene18129	ETH-5ppm	BK	1561	-3.65146	4.32135e-43	9.83821e-42	TRUE
Armga012mGene17447	ETH-5ppm	BK	326.65	-3.66408	1.63295e-21	1.434e-20	TRUE
Armga012mGene16223	ETH-5ppm	BK	46422.4	-3.6826	2.39872e-26	2.7548e-25	TRUE
Armga012mGene00225	ETH-5ppm	BK	1059.71	-3.68913	2.44358e-17	1.6754e-16	TRUE
Armga012mGene08779	ETH-5ppm	BK	757.582	-3.7291	8.69299e-139	1.36137e-136	TRUE
Armga012mGene20884	ETH-5ppm	BK	724.513	-3.74493	6.87544e-57	2.49349e-55	TRUE
Armga012mGene01712	ETH-5ppm	BK	359.288	-3.75275	1.32863e-27	1.6329e-26	TRUE
Armga012mGene08171	ETH-5ppm	BK	5616.79	-3.79279	8.77532e-99	7.14187e-97	TRUE
Armga012mGene07973	ETH-5ppm	BK	454.874	-3.83001	2.43999e-67	1.12088e-65	TRUE
Armga012mGene01858	ETH-5ppm	BK	920.19	-3.87535	9.43051e-192	2.5651e-189	TRUE
Armga012mGene10187	ETH-5ppm	BK	10227.5	-3.88283	2.59285e-43	5.98208e-42	TRUE
Armga012mGene12922	ETH-5ppm	BK	1143.59	-3.93125	4.14e-18	3.00499e-17	TRUE
Armga012mGene22742	ETH-5ppm	BK	565.683	-3.93677	1.16751e-17	8.18127e-17	TRUE
Armga012mGene02013	ETH-5ppm	BK	575.699	-3.94516	1.81979e-17	1.26068e-16	TRUE
Armga012mGene07972	ETH-5ppm	BK	11477.4	-3.94604	1.36199e-85	8.85378e-84	TRUE
Armga012mGene25107	ETH-5ppm	BK	248.994	-3.95177	1.45831e-39	2.91549e-38	TRUE
Armga012mGene20006	ETH-5ppm	BK	2244.72	-3.95353	7.27754e-44	1.71345e-42	TRUE
Armga012mGene21668	ETH-5ppm	BK	4588.94	-4.02668	1.05247e-110	1.01666e-108	TRUE
Armga012mGene20327	ETH-5ppm	BK	1223.52	-4.05295	1.30456e-78	7.57525e-77	TRUE
Armga012mGene06803	ETH-5ppm	BK	105936	-4.05918	4.391e-132	5.97175e-130	TRUE
Armga012mGene22743	ETH-5ppm	BK	4256.69	-4.06223	6.21718e-27	7.319e-26	TRUE
Armga012mGene22745	ETH-5ppm	BK	1225.37	-4.13222	1.78907e-29	2.39843e-28	TRUE
Armga012mGene10280	ETH-5ppm	BK	289.016	-4.13446	9.99495e-79	5.8366e-77	TRUE
Armga012mGene00300	ETH-5ppm	BK	495.433	-4.14031	1.24228e-24	1.31022e-23	TRUE
Armga012mGene05834	ETH-5ppm	BK	6159.39	-4.14929	1.94588e-132	2.71792e-130	TRUE
Armga012mGene13843	ETH-5ppm	BK	995.129	-4.15578	1.14529e-31	1.69594e-30	TRUE
Armga012mGene20003	ETH-5ppm	BK	2779.86	-4.15768	2.01307e-213	6.50222e-211	TRUE
Armga012mGene09079	ETH-5ppm	BK	477.238	-4.16983	1.62854e-108	1.53024e-106	TRUE
Armga012mGene14319	ETH-5ppm	BK	3885.51	-4.18797	1.07553e-05	2.65696e-05	TRUE
Armga012mGene12919	ETH-5ppm	BK	3396.74	-4.20645	1.37909e-29	1.8633e-28	TRUE
Armga012mGene02690	ETH-5ppm	BK	7400.43	-4.21827	1.4968e-41	3.2164e-40	TRUE
Armga012mGene10710	ETH-5ppm	BK	1575.21	-4.23631	9.63136e-71	4.90393e-69	TRUE
Armga012mGene02198	ETH-5ppm	BK	280.204	-4.24128	4.14353e-87	2.76307e-85	TRUE
Armga012mGene21921	ETH-5ppm	BK	1486.83	-4.26185	1.84451e-66	8.28907e-65	TRUE
Armga012mGene18585	ETH-5ppm	BK	1473.23	-4.28024	0.000202526	0.000422378	TRUE
Armga012mGene21775	ETH-5ppm	BK	1399.04	-4.31088	1.51833e-64	6.56632e-63	TRUE
Armga012mGene21665	ETH-5ppm	BK	6513.16	-4.33209	3.87716e-105	3.48472e-103	TRUE
Armga012mGene23626	ETH-5ppm	BK	8124.42	-4.35254	0	0	TRUE
Armga012mGene01290	ETH-5ppm	BK	731.518	-4.36773	7.26136e-19	5.50245e-18	TRUE
Armga012mGene20026	ETH-5ppm	BK	601.094	-4.37067	3.72517e-75	2.04805e-73	TRUE
Armga012mGene05647	ETH-5ppm	BK	1561.94	-4.38705	2.82811e-42	6.21943e-41	TRUE
Armga012mGene01140	ETH-5ppm	BK	4717.63	-4.39951	5.74387e-08	1.7947e-07	TRUE
Armga012mGene04859	ETH-5ppm	BK	976.066	-4.40113	5.27125e-52	1.64107e-50	TRUE
Armga012mGene26093	ETH-5ppm	BK	242.808	-4.45789	1.00082e-43	2.34568e-42	TRUE
Armga012mGene01291	ETH-5ppm	BK	6050.79	-4.47746	8.0968e-22	7.22699e-21	TRUE
Armga012mGene01982	ETH-5ppm	BK	3584.41	-4.49587	0	0	TRUE
Armga012mGene04858	ETH-5ppm	BK	1957.3	-4.51786	3.593e-43	8.23442e-42	TRUE
Armga012mGene23829	ETH-5ppm	BK	1972.66	-4.52495	5.00264e-34	8.15573e-33	TRUE
Armga012mGene00198	ETH-5ppm	BK	958.314	-4.54923	8.67805e-180	1.99325e-177	TRUE
Armga012mGene02147	ETH-5ppm	BK	233.863	-4.56253	1.4212e-63	5.94716e-62	TRUE
Armga012mGene05709	ETH-5ppm	BK	686.541	-4.57764	2.46779e-26	2.83098e-25	TRUE
Armga012mGene04918	ETH-5ppm	BK	629.893	-4.60514	2.39807e-07	7.09402e-07	TRUE
Armga012mGene05710	ETH-5ppm	BK	813.209	-4.65823	7.52606e-30	1.03306e-28	TRUE
Armga012mGene21774	ETH-5ppm	BK	3648.28	-4.66942	9.32013e-63	3.80762e-61	TRUE
Armga012mGene00880	ETH-5ppm	BK	5831.87	-4.68373	1.95681e-66	8.71791e-65	TRUE
Armga012mGene22003	ETH-5ppm	BK	2308.88	-4.71617	4.5319e-119	4.82905e-117	TRUE
Armga012mGene05711	ETH-5ppm	BK	1066.02	-4.7661	9.8379e-30	1.33795e-28	TRUE
Armga012mGene07788	ETH-5ppm	BK	1047.97	-4.82884	9.05386e-38	1.7108e-36	TRUE
Armga012mGene10281	ETH-5ppm	BK	3758.78	-4.83502	7.99853e-32	1.19642e-30	TRUE
Armga012mGene22002	ETH-5ppm	BK	7104.92	-4.84171	5.03089e-227	1.79308e-224	TRUE
Armga012mGene22746	ETH-5ppm	BK	1234.78	-4.86934	2.90902e-11	1.26228e-10	TRUE
Armga012mGene08993	ETH-5ppm	BK	665.432	-4.9232	1.42927e-23	1.39367e-22	TRUE
Armga012mGene13580	ETH-5ppm	BK	424.835	-4.9306	1.45125e-38	2.78296e-37	TRUE
Armga012mGene05713	ETH-5ppm	BK	1802.61	-4.9425	3.20786e-40	6.60487e-39	TRUE
Armga012mGene22756	ETH-5ppm	BK	268.584	-4.95674	1.87819e-45	4.64426e-44	TRUE
Armga012mGene05791	ETH-5ppm	BK	1555.89	-5.01446	7.0027e-187	1.76536e-184	TRUE
Armga012mGene15130	ETH-5ppm	BK	409.73	-5.02052	5.37416e-66	2.36371e-64	TRUE
Armga012mGene13958	ETH-5ppm	BK	5337.57	-5.0329	0	0	TRUE
Armga012mGene00121	ETH-5ppm	BK	265.441	-5.07384	4.23189e-56	1.50312e-54	TRUE
Armga012mGene17467	ETH-5ppm	BK	480.174	-5.07607	1.73193e-93	1.30666e-91	TRUE
Armga012mGene13957	ETH-5ppm	BK	1719.89	-5.08135	6.29203e-124	7.74219e-122	TRUE
Armga012mGene04803	ETH-5ppm	BK	5469.99	-5.12127	8.99725e-33	1.38799e-31	TRUE
Armga012mGene02134	ETH-5ppm	BK	512.867	-5.2021	6.89572e-64	2.90915e-62	TRUE
Armga012mGene13474	ETH-5ppm	BK	287.869	-5.20706	4.13695e-51	1.25028e-49	TRUE
Armga012mGene01953	ETH-5ppm	BK	480.241	-5.25196	6.67295e-55	2.30674e-53	TRUE
Armga012mGene04802	ETH-5ppm	BK	29503.2	-5.26143	6.11753e-38	1.16662e-36	TRUE
Armga012mGene17468	ETH-5ppm	BK	459.203	-5.28651	3.46842e-33	5.42355e-32	TRUE
Armga012mGene25367	ETH-5ppm	BK	2355.69	-5.31669	1.11134e-33	1.78367e-32	TRUE
Armga012mGene21171	ETH-5ppm	BK	1119.38	-5.38355	3.51457e-13	1.7729e-12	TRUE
Armga012mGene20270	ETH-5ppm	BK	4981.01	-5.40946	3.44184e-64	1.47003e-62	TRUE
Armga012mGene06749	ETH-5ppm	BK	1218.61	-5.40999	7.13348e-53	2.28271e-51	TRUE
Armga012mGene01952	ETH-5ppm	BK	1027.84	-5.42411	1.62096e-80	9.68453e-79	TRUE
Armga012mGene01711	ETH-5ppm	BK	2903.48	-5.42756	9.16898e-50	2.69235e-48	TRUE
Armga012mGene00987	ETH-5ppm	BK	54531.4	-5.46571	1.92891e-80	1.14582e-78	TRUE
Armga012mGene21666	ETH-5ppm	BK	463.735	-5.49424	1.37075e-71	7.01392e-70	TRUE
Armga012mGene25326	ETH-5ppm	BK	881.964	-5.50491	1.29617e-61	5.13304e-60	TRUE
Armga012mGene09266	ETH-5ppm	BK	5015.77	-5.56411	3.53055e-119	3.80123e-117	TRUE
Armga012mGene01950	ETH-5ppm	BK	790.719	-5.61855	4.82569e-11	2.04839e-10	TRUE
Armga012mGene01951	ETH-5ppm	BK	3093.63	-5.66844	6.82961e-13	3.37917e-12	TRUE
Armga012mGene10335	ETH-5ppm	BK	467.609	-5.71851	2.3776e-88	1.61677e-86	TRUE
Armga012mGene15258	ETH-5ppm	BK	2247.14	-5.78244	1.07739e-09	4.01295e-09	TRUE
Armga012mGene06750	ETH-5ppm	BK	905.88	-5.79092	2.08516e-157	3.65292e-155	TRUE
Armga012mGene00426	ETH-5ppm	BK	1817.96	-5.80393	9.22068e-114	9.25291e-112	TRUE
Armga012mGene01667	ETH-5ppm	BK	1803.95	-5.80426	8.49737e-69	4.06615e-67	TRUE
Armga012mGene12330	ETH-5ppm	BK	8188.53	-5.82512	6.51041e-188	1.68229e-185	TRUE
Armga012mGene05707	ETH-5ppm	BK	1562.75	-5.86342	6.82789e-83	4.22593e-81	TRUE
Armga012mGene25325	ETH-5ppm	BK	1849.25	-5.93032	1.73948e-173	3.66925e-171	TRUE
Armga012mGene00279	ETH-5ppm	BK	218.833	-5.97905	8.11499e-63	3.34169e-61	TRUE
Armga012mGene08622	ETH-5ppm	BK	27535.1	-6.09143	4.04565e-283	2.61349e-280	TRUE
Armga012mGene18550	ETH-5ppm	BK	58848.9	-6.13671	6.97808e-41	1.46895e-39	TRUE
Armga012mGene23828	ETH-5ppm	BK	4540.67	-6.28236	5.4625e-122	6.20444e-120	TRUE
Armga012mGene01958	ETH-5ppm	BK	1000.28	-6.43457	2.35416e-53	7.62778e-52	TRUE
Armga012mGene23216	ETH-5ppm	BK	1623.79	-6.45534	2.78139e-62	1.12739e-60	TRUE
Armga012mGene24292	ETH-5ppm	BK	451.067	-6.47328	8.01462e-46	2.01555e-44	TRUE
Armga012mGene15260	ETH-5ppm	BK	5552.91	-6.59705	8.47454e-17	5.57561e-16	TRUE
Armga012mGene02703	ETH-5ppm	BK	404.025	-6.79239	6.50239e-81	3.90748e-79	TRUE
Armga012mGene10883	ETH-5ppm	BK	1253.2	-6.85887	1.65234e-53	5.38758e-52	TRUE
Armga012mGene09555	ETH-5ppm	BK	2149.67	-6.95702	1.16447e-69	5.70424e-68	TRUE
Armga012mGene15159	ETH-5ppm	BK	978.073	-7.11782	1.09978e-115	1.12548e-113	TRUE
Armga012mGene01441	ETH-5ppm	BK	1799.95	-7.13928	1.38167e-122	1.68011e-120	TRUE
Armga012mGene03235	ETH-5ppm	BK	34877.9	-7.15036	7.75727e-270	4.4544e-267	TRUE
Armga012mGene03136	ETH-5ppm	BK	1893.17	-7.30405	9.91745e-241	3.94257e-238	TRUE
Armga012mGene02651	ETH-5ppm	BK	2002.51	-7.45172	3.77034e-69	1.82104e-67	TRUE
Armga012mGene09627	ETH-5ppm	BK	678.448	-7.47436	1.55512e-83	9.80105e-82	TRUE
Armga012mGene10586	ETH-5ppm	BK	967.478	-7.52957	2.22446e-47	5.94109e-46	TRUE
Armga012mGene10260	ETH-5ppm	BK	4037.67	-7.56019	1.09645e-307	9.44408e-305	TRUE
Armga012mGene17493	ETH-5ppm	BK	4135.07	-7.71794	3.58097e-11	1.53964e-10	TRUE
Armga012mGene25078	ETH-5ppm	BK	13384.5	-8.23212	7.54565e-103	6.44561e-101	TRUE
Armga012mGene09678	ETH-5ppm	BK	11267.5	-8.36445	5.94829e-206	1.70782e-203	TRUE
Armga012mGene20150	ETH-5ppm	BK	171529	-8.54442	1.69615e-94	1.32814e-92	TRUE
Armga012mGene21158	ETH-5ppm	BK	37131.2	-8.58376	2.50356e-27	3.00893e-26	TRUE
Armga012mGene20149	ETH-5ppm	BK	55324.1	-8.72801	2.94602e-173	6.09002e-171	TRUE
Armga012mGene02352	ETH-5ppm	BK	883.309	-8.75397	1.63359e-26	1.8908e-25	TRUE
Armga012mGene01709	ETH-5ppm	BK	323.146	-8.89118	8.60679e-32	1.28555e-30	TRUE
Armga012mGene24939	ETH-5ppm	BK	9633.56	-9.59395	2.57838e-159	4.67546e-157	TRUE
Armga012mGene01527	ETH-5ppm	BK	12092.6	-9.89946	2.11569e-208	6.4317e-206	TRUE
Armga012mGene20735	ETH-5ppm	BK	8091.44	-10.0347	4.24163e-218	1.41424e-215	TRUE
Armga012mGene03679	ETH-5ppm	BK	1486.01	-10.161	7.87016e-10	2.98408e-09	TRUE
Armga012mGene23094	ETH-5ppm	BK	1356.96	-10.6349	1.35763e-53	4.44065e-52	TRUE
