# Supplementary material for: Comparative transcriptome analysis of Armillaria gallica 012m in response to ethephon treatment
Source: PeerJ. 2023 Jan 17;11:e14714. doi: 10.7717/peerj.14714 (PMC10088873; doi:10.7717/peerj.14714)
Supplement: Supplemental Information 5 [file peerj-11-14714-s005.xlsx]

## Sheet: Sheet1
query	log2FoldChange	evalue	score	eggNOG_OGs	COG_category	Description	Preferred_name	GOs	KEGG_ko	KEGG_Pathway	KEGG_Module	KEGG_Reaction	KEGG_rclass	PFAMs
Armga012mGene06714	7.27469	8.05e-98	288	KOG2886@1|root,KOG2886@2759|Eukaryota,3A36F@33154|Opisthokonta,3P3JE@4751|Fungi,3V2FM@5204|Basidiomycota,229IR@155619|Agaricomycetes,3W72C@5338|Agaricales	S	Domain of unknown function (DUF4149)	-	-	-	-	-	-	-	DUF4149
Armga012mGene00411	7.27348	1.52e-84	259	KOG2827@1|root,KOG2827@2759|Eukaryota,38STT@33154|Opisthokonta,3NXK5@4751|Fungi,3V1PG@5204|Basidiomycota,228JF@155619|Agaricomycetes,3W6WE@5338|Agaricales	S	Telomere stability and silencing	-	GO:0000375,GO:0000377,GO:0000398,GO:0005575,GO:0005622,GO:0005623,GO:0005634,GO:0005681,GO:0005737,GO:0006139,GO:0006325,GO:0006342,GO:0006355,GO:0006396,GO:0006397,GO:0006725,GO:0006807,GO:0006996,GO:0008150,GO:0008152,GO:0008380,GO:0009889,GO:0009890,GO:0009892,GO:0009987,GO:0010467,GO:0010468,GO:0010556,GO:0010558,GO:0010605,GO:0010629,GO:0016043,GO:0016070,GO:0016071,GO:0016458,GO:0019219,GO:…	-	-	-	-	-	HSP20,Telomere_Sde2
Armga012mGene17105	7.42129	4.89e-120	343	KOG0426@1|root,KOG0426@2759|Eukaryota,38E8A@33154|Opisthokonta,3NW12@4751|Fungi,3V0TU@5204|Basidiomycota,224Y7@155619|Agaricomycetes,3W58T@5338|Agaricales	O	ubiquitin-conjugating enzyme	ubc7	GO:0000151,GO:0000153,GO:0000209,GO:0000835,GO:0000836,GO:0000837,GO:0000839,GO:0003674,GO:0003824,GO:0004842,GO:0005488,GO:0005515,GO:0005575,GO:0005622,GO:0005623,GO:0005737,GO:0005783,GO:0005789,GO:0006325,GO:0006333,GO:0006342,GO:0006355,GO:0006464,GO:0006508,GO:0006511,GO:0006807,GO:0006950,GO:0006996,GO:0008150,GO:0008152,GO:0009056,GO:0009057,GO:0009889,GO:0009890,GO:0009892,GO:0009987,GO:…	ko:K04555	ko04120,ko04141,ko05012,map04120,map04141,map05012	-	-	-	UQ_con
Armga012mGene24173	3.36285	-	-	-	-	-	-	-	-	-	-	-	-	-
Armga012mGene08345	2.16689	1.63e-62	199	2E8CT@1|root,2SEVI@2759|Eukaryota,3ACI5@33154|Opisthokonta,3P9JB@4751|Fungi,3V352@5204|Basidiomycota,22A2V@155619|Agaricomycetes,3W7PT@5338|Agaricales	S	Ribosomal silencing factor during starvation	-	-	-	-	-	-	-	RsfS
Armga012mGene01667	2.06585	1.51e-248	702	COG0306@1|root,KOG2493@2759|Eukaryota,38HXZ@33154|Opisthokonta,3NUM9@4751|Fungi,3UYG0@5204|Basidiomycota,22BIU@155619|Agaricomycetes,3H6WC@355688|Agaricomycetes incertae sedis	P	Phosphate transporter family	-	-	ko:K14640	-	-	-	-	PHO4
Armga012mGene06965	2.02346	0	1034	KOG3770@1|root,KOG3770@2759|Eukaryota,38DAR@33154|Opisthokonta,3NWV9@4751|Fungi,3V03S@5204|Basidiomycota,227KF@155619|Agaricomycetes,3W9S3@5338|Agaricales	I	Converts sphingomyelin to ceramide	-	-	ko:K12350	ko00600,ko01100,ko04071,ko04142,ko04217,map00600,map01100,map04071,map04142,map04217	-	R02541	RC00017,RC00425	Metallophos
Armga012mGene14872	2.24383	1.07e-127	399	COG2072@1|root,KOG1399@2759|Eukaryota,38D7U@33154|Opisthokonta,3NUI0@4751|Fungi,3QKXX@4890|Ascomycota,20DKV@147545|Eurotiomycetes	Q	monooxygenase	-	-	-	-	-	-	-	FMO-like,NAD_binding_8
Armga012mGene21965	2.01485	8.97e-205	588	COG0644@1|root,2QW6Y@2759|Eukaryota,39W49@33154|Opisthokonta,3NXM9@4751|Fungi,3V3VH@5204|Basidiomycota,2264S@155619|Agaricomycetes	C	domain-containing protein	-	-	-	-	-	-	-	FAD_binding_3,Trp_halogenase
Armga012mGene14873	2.29631	-	-	-	-	-	-	-	-	-	-	-	-	-
Armga012mGene01709	-9.71555	6.93e-31	127	28I4I@1|root,2SJ0F@2759|Eukaryota,3A3SB@33154|Opisthokonta,3P4U9@4751|Fungi,3V3VS@5204|Basidiomycota,225BJ@155619|Agaricomycetes,3H428@355688|Agaricomycetes incertae sedis	S	Terpenoid synthase	-	-	ko:K22062	-	-	-	-	Terpene_synth_C
Armga012mGene03136	-7.40414	4.95e-256	709	COG0458@1|root,KOG0370@2759|Eukaryota,39G35@33154|Opisthokonta,3NTYM@4751|Fungi,3UZD9@5204|Basidiomycota,2278W@155619|Agaricomycetes,3W4DI@5338|Agaricales	EF	Carbamoyl-phosphate synthase small chain, CPSase domain	CPA1	GO:0000050,GO:0003674,GO:0003824,GO:0004088,GO:0005575,GO:0005622,GO:0005623,GO:0005737,GO:0005739,GO:0005759,GO:0005951,GO:0006082,GO:0006520,GO:0006525,GO:0006526,GO:0006807,GO:0008150,GO:0008152,GO:0008652,GO:0009058,GO:0009064,GO:0009084,GO:0009987,GO:0010494,GO:0016053,GO:0016874,GO:0016879,GO:0016884,GO:0019627,GO:0019752,GO:0031974,GO:0032991,GO:0034641,GO:0035770,GO:0036464,GO:0043226,GO:…	ko:K01956	ko00240,ko00250,ko01100,map00240,map00250,map01100	M00051	R00256,R00575,R01395,R10948,R10949	RC00002,RC00010,RC00043,RC02750,RC02798,RC03314	Abhydrolase_3,CPSase_sm_chain,GATase
Armga012mGene20463	-6.45197	6.13e-36	125	2D4A5@1|root,2SUF0@2759|Eukaryota,3ARBB@33154|Opisthokonta,3PTVB@4751|Fungi,3V8MY@5204|Basidiomycota,22CDY@155619|Agaricomycetes,3W9RI@5338|Agaricales	S	Hydrophobins	-	-	-	-	-	-	-	Hydrophobin
Armga012mGene04918	-5.8539	3.7e-137	421	COG5078@1|root,KOG0417@2759|Eukaryota	O	protein modification by small protein conjugation	-	-	ko:K06689,ko:K13960	ko03460,ko04013,ko04120,ko04141,ko04624,map03460,map04013,map04120,map04141,map04624	-	-	-	DBD_Tnp_Mut,MULE,SWIM,UQ_con
Armga012mGene15258	-5.28535	4.8e-78	248	2ECTR@1|root,2SIKD@2759|Eukaryota,39JMB@33154|Opisthokonta,3Q3YM@4751|Fungi,3RM4D@4890|Ascomycota	S	TrkA-N domain	-	-	-	-	-	-	-	NmrA
Armga012mGene01958	-4.83668	1.23e-199	562	COG0722@1|root,2QPSU@2759|Eukaryota,38CAA@33154|Opisthokonta,3NVDJ@4751|Fungi,3UZ8D@5204|Basidiomycota,226JH@155619|Agaricomycetes,3H0VD@355688|Agaricomycetes incertae sedis	E	Stereospecific condensation of phosphoenolpyruvate (PEP) and D-erythrose-4-phosphate (E4P) giving rise to 3-deoxy-D- arabino-heptulosonate-7-phosphate (DAHP)	-	-	ko:K01626	ko00400,ko01100,ko01110,ko01130,ko01230,ko02024,map00400,map01100,map01110,map01130,map01230,map02024	M00022	R01826	RC00435	DAHP_synth_1
Armga012mGene15634	-4.79313	1.06e-35	129	2EQ61@1|root,2ST89@2759|Eukaryota,3ARVZ@33154|Opisthokonta,3PFU1@4751|Fungi,3V64T@5204|Basidiomycota,22CH0@155619|Agaricomycetes,3W97V@5338|Agaricales	-	-	-	-	-	-	-	-	-	-
Armga012mGene22647	-4.67485	-	-	-	-	-	-	-	-	-	-	-	-	-
Armga012mGene14319	-4.54314	-	-	-	-	-	-	-	-	-	-	-	-	-
Armga012mGene08993	-4.41867	-	-	-	-	-	-	-	-	-	-	-	-	-
