# Supplementary material for: Comparative transcriptome analysis of Armillaria gallica 012m in response to ethephon treatment
Source: PeerJ. 2023 Jan 17;11:e14714. doi: 10.7717/peerj.14714 (PMC10088873; doi:10.7717/peerj.14714)
Supplement: Supplemental Information 6 [file peerj-11-14714-s006.xlsx]

## Sheet: Sheet1
query	log2FoldChange	evalue	score	eggNOG_OGs	COG_category	Description	Preferred_name	GOs	KEGG_ko	KEGG_Pathway	KEGG_Module	KEGG_Reaction	KEGG_rclass	PFAMs
Armga012mGene23934	12.9058	-	-	-	-	-	-	-	-	-	-	-	-	-
Armga012mGene20066	7.66166	-	-	-	-	-	-	-	-	-	-	-	-	-
Armga012mGene06714	7.42896	8.05e-98	288	KOG2886@1|root,KOG2886@2759|Eukaryota,3A36F@33154|Opisthokonta,3P3JE@4751|Fungi,3V2FM@5204|Basidiomycota,229IR@155619|Agaricomycetes,3W72C@5338|Agaricales	S	Domain of unknown function (DUF4149)	-	-	-	-	-	-	-	DUF4149
Armga012mGene25455	7.19347	3.37e-178	504	COG0667@1|root,KOG1575@2759|Eukaryota,38H5S@33154|Opisthokonta,3NVMZ@4751|Fungi,3UZXQ@5204|Basidiomycota,228HN@155619|Agaricomycetes,3W40C@5338|Agaricales	C	Aldo/keto reductase family	-	-	-	-	-	-	-	Aldo_ket_red
Armga012mGene17337	6.11223	1.19e-27	111	2CSS9@1|root,2RCZD@2759|Eukaryota,38I6E@33154|Opisthokonta,3PK3T@4751|Fungi,3V9NP@5204|Basidiomycota,22CGV@155619|Agaricomycetes	-	-	-	-	-	-	-	-	-	-
Armga012mGene14001	5.70152	1.35e-89	293	28VD1@1|root,2R24I@2759|Eukaryota,38IHP@33154|Opisthokonta,3PKEK@4751|Fungi,3V4SZ@5204|Basidiomycota,224BS@155619|Agaricomycetes,3W4MB@5338|Agaricales	S	Shugoshin C terminus	-	-	-	-	-	-	-	Shugoshin_C,Shugoshin_N
Armga012mGene21004	5.26629	1.59e-166	501	COG1132@1|root,KOG0055@2759|Eukaryota,3AIA5@33154|Opisthokonta,3PBIX@4751|Fungi,3V3W8@5204|Basidiomycota,227HR@155619|Agaricomycetes,3W5NX@5338|Agaricales	Q	ABC transporter	-	-	-	-	-	-	-	ABC_tran
Armga012mGene23096	5.02906	5.16e-168	479	COG3491@1|root,KOG0143@2759|Eukaryota,39W7R@33154|Opisthokonta,3NXZ2@4751|Fungi,3V4QK@5204|Basidiomycota,228MT@155619|Agaricomycetes,3W8QI@5338|Agaricales	Q	non-haem dioxygenase in morphine synthesis N-terminal	-	-	-	-	-	-	-	2OG-FeII_Oxy,DAO,DIOX_N
Armga012mGene00841	4.88795	3.95e-226	631	COG2175@1|root,2QT05@2759|Eukaryota,3915V@33154|Opisthokonta,3NTVZ@4751|Fungi,3UZED@5204|Basidiomycota,224VZ@155619|Agaricomycetes,3W3I5@5338|Agaricales	E	Taurine catabolism dioxygenase TauD, TfdA family	-	GO:0000907,GO:0000908,GO:0003674,GO:0003824,GO:0005575,GO:0005622,GO:0005623,GO:0005737,GO:0006790,GO:0008150,GO:0008152,GO:0009056,GO:0009987,GO:0016491,GO:0016705,GO:0016706,GO:0044237,GO:0044248,GO:0044273,GO:0044424,GO:0044464,GO:0051213,GO:0055114	ko:K03119,ko:K19245	ko00430,ko00920,map00430,map00920	-	R05320	RC01331	TauD
Armga012mGene21066	4.76662	4.45e-169	482	COG3491@1|root,KOG0143@2759|Eukaryota,39W7R@33154|Opisthokonta,3NXZ2@4751|Fungi,3V4QK@5204|Basidiomycota,228MT@155619|Agaricomycetes,3W8QI@5338|Agaricales	Q	non-haem dioxygenase in morphine synthesis N-terminal	-	-	-	-	-	-	-	2OG-FeII_Oxy,DAO,DIOX_N
Armga012mGene02874	-9.71555	-	-	-	-	-	-	-	-	-	-	-	-	-
Armga012mGene10260	-7.40414	8.7e-177	494	COG0479@1|root,KOG3049@2759|Eukaryota,38CDD@33154|Opisthokonta,3NVAA@4751|Fungi,3V424@5204|Basidiomycota,22E30@155619|Agaricomycetes	C	Iron-sulfur protein (IP) subunit of succinate dehydrogenase (SDH) that is involved in complex II of the mitochondrial electron transport chain and is responsible for transferring electrons from succinate to ubiquinone (coenzyme Q)	SDH2	GO:0000104,GO:0003674,GO:0003824,GO:0005575,GO:0005622,GO:0005623,GO:0005737,GO:0005739,GO:0005740,GO:0005743,GO:0005746,GO:0005749,GO:0006082,GO:0006091,GO:0006099,GO:0006101,GO:0006105,GO:0006119,GO:0006121,GO:0006139,GO:0006163,GO:0006725,GO:0006753,GO:0006793,GO:0006796,GO:0006807,GO:0008150,GO:0008152,GO:0008177,GO:0009060,GO:0009117,GO:0009123,GO:0009126,GO:0009141,GO:0009144,GO:0009150,GO:…	ko:K00235	ko00020,ko00190,ko01100,ko01110,ko01120,ko01130,ko01200,ko04714,ko04932,ko05010,ko05012,ko05016,map00020,map00190,map01100,map01110,map01120,map01130,map01200,map04714,map04932,map05010,map05012,map05016	M00009,M00011,M00148	R02164	RC00045	Fer2_3,Fer4_17,Fer4_8
Armga012mGene01527	-6.45197	-	-	-	-	-	-	-	-	-	-	-	-	-
Armga012mGene02352	-5.8539	1.6e-94	285	28MC9@1|root,2S5K7@2759|Eukaryota,3A70A@33154|Opisthokonta,3P54K@4751|Fungi,3V49I@5204|Basidiomycota,229SS@155619|Agaricomycetes	S	aromatic peroxygenase or chloroperoxidase	-	-	-	-	-	-	-	Peroxidase_2
Armga012mGene11305	-5.28535	2.07e-145	428	29V7Q@1|root,2QVCK@2759|Eukaryota,39K0R@33154|Opisthokonta,3NWT3@4751|Fungi,3V4EQ@5204|Basidiomycota,22EE2@155619|Agaricomycetes,3W9VW@5338|Agaricales	S	Ferritin-like domain	-	-	-	-	-	-	-	Ferritin_2
Armga012mGene17493	-4.83668	5.3e-205	573	COG1064@1|root,KOG0023@2759|Eukaryota,390GY@33154|Opisthokonta,3NW0B@4751|Fungi,3UYYZ@5204|Basidiomycota,227ER@155619|Agaricomycetes,3W4M4@5338|Agaricales	Q	Mannitol-1-phosphate dehydrogenase	ADH1	GO:0000947,GO:0000955,GO:0003674,GO:0003824,GO:0004022,GO:0005575,GO:0005576,GO:0005622,GO:0005623,GO:0005634,GO:0005737,GO:0005739,GO:0005759,GO:0005886,GO:0005975,GO:0005996,GO:0006006,GO:0006066,GO:0006067,GO:0006068,GO:0006081,GO:0006082,GO:0006090,GO:0006091,GO:0006113,GO:0006115,GO:0006116,GO:0006117,GO:0006139,GO:0006163,GO:0006520,GO:0006566,GO:0006567,GO:0006725,GO:0006732,GO:0006733,GO:…	ko:K01568,ko:K13953	ko00010,ko00071,ko00350,ko00625,ko00626,ko00830,ko00980,ko00982,ko01100,ko01110,ko01120,ko01130,ko01220,map00010,map00071,map00350,map00625,map00626,map00830,map00980,map00982,map01100,map01110,map01120,map01130,map01220	-	R00014,R00623,R00754,R00755,R02124,R04880,R05233,R05234,R06917,R06927,R07105,R08281,R08306,R08310	RC00027,RC00050,RC00087,RC00088,RC00099,RC00116,RC00375,RC00649,RC01734,RC02273,RC02744	ADH_N,ADH_zinc_N,TPP_enzyme_C,TPP_enzyme_M,TPP_enzyme_N
Armga012mGene15130	-4.79313	1.58e-43	163	2D2ZS@1|root,2SPP2@2759|Eukaryota,3AM74@33154|Opisthokonta,3PDZN@4751|Fungi,3V5MB@5204|Basidiomycota,229UZ@155619|Agaricomycetes	-	-	-	-	-	-	-	-	-	DUF4436
Armga012mGene15159	-4.67485	4.15e-44	164	2D2ZS@1|root,2SPP2@2759|Eukaryota,3AM74@33154|Opisthokonta,3PDZN@4751|Fungi,3V5MB@5204|Basidiomycota,229UZ@155619|Agaricomycetes	-	-	-	-	-	-	-	-	-	DUF4436
Armga012mGene23216	-4.54314	-	-	-	-	-	-	-	-	-	-	-	-	-
Armga012mGene07332	-4.41867	5.31e-199	598	2D1C4@1|root,2SHJG@2759|Eukaryota,3AI96@33154|Opisthokonta,3PCRP@4751|Fungi,3V4EW@5204|Basidiomycota,227CN@155619|Agaricomycetes,3H6W6@355688|Agaricomycetes incertae sedis	S	DUF1793-domain-containing protein	-	-	-	-	-	-	-	DUF1793,DUF4964,DUF4965,DUF5127
