# Supplementary material for: Comparative transcriptome analysis of Armillaria gallica 012m in response to ethephon treatment
Source: PeerJ. 2023 Jan 17;11:e14714. doi: 10.7717/peerj.14714 (PMC10088873; doi:10.7717/peerj.14714)
Supplement: Supplemental Information 7 [file peerj-11-14714-s007.xlsx]

## Sheet: Sheet1
query	log2FoldChange	evalue	score	eggNOG_OGs	COG_category	Description	Preferred_name	GOs	KEGG_ko	KEGG_Pathway	KEGG_Module	KEGG_Reaction	KEGG_rclass	PFAMs
Armga012mGene23094	-10.6349	7.99e-19	90.9	COG2124@1|root,KOG0157@2759|Eukaryota,39U71@33154|Opisthokonta,3NWBF@4751|Fungi,3V0HH@5204|Basidiomycota,2256S@155619|Agaricomycetes,3W33N@5338|Agaricales	Q	cytochrome P450 monooxygenase	ALK2	-	ko:K00493	ko00071,ko00380,ko00627,ko01120,map00071,map00380,map00627,map01120	-	R03629,R04121,R05259	RC00046,RC01311	2-Hacid_dh_C,DUF4982,Glyco_hydro_2,Glyco_hydro_2_C,Glyco_hydro_2_N,RdRP,UDPGT,Whi5,p450
Armga012mGene03679	-10.161	4.55e-76	236	COG0693@1|root,2S3AM@2759|Eukaryota,3A0K9@33154|Opisthokonta,3PDM4@4751|Fungi,3V56W@5204|Basidiomycota,229Q7@155619|Agaricomycetes,3W949@5338|Agaricales	S	class I glutamine amidotransferase-like protein	-	-	-	-	-	-	-	DJ-1_PfpI
Armga012mGene20735	-10.0347	0	1432	COG0474@1|root,KOG0202@2759|Eukaryota,38FIJ@33154|Opisthokonta,3NU1M@4751|Fungi,3UY55@5204|Basidiomycota,22BH1@155619|Agaricomycetes,3W4NM@5338|Agaricales	P	Belongs to the cation transport ATPase (P-type) (TC 3.A.3) family	-	-	ko:K01536	-	-	-	-	Cation_ATPase,Cation_ATPase_C,Cation_ATPase_N,E1-E2_ATPase,Hydrolase
Armga012mGene01527	-9.89946	-	-	-	-	-	-	-	-	-	-	-	-	-
Armga012mGene24939	-9.59395	0	1432	COG0474@1|root,KOG0202@2759|Eukaryota,38FIJ@33154|Opisthokonta,3NU1M@4751|Fungi,3UY55@5204|Basidiomycota,22BH1@155619|Agaricomycetes,3W4NM@5338|Agaricales	P	Belongs to the cation transport ATPase (P-type) (TC 3.A.3) family	-	-	ko:K01536	-	-	-	-	Cation_ATPase,Cation_ATPase_C,Cation_ATPase_N,E1-E2_ATPase,Hydrolase
Armga012mGene01709	-8.89118	6.93e-31	127	28I4I@1|root,2SJ0F@2759|Eukaryota,3A3SB@33154|Opisthokonta,3P4U9@4751|Fungi,3V3VS@5204|Basidiomycota,225BJ@155619|Agaricomycetes,3H428@355688|Agaricomycetes incertae sedis	S	Terpenoid synthase	-	-	ko:K22062	-	-	-	-	Terpene_synth_C
Armga012mGene02352	-8.75397	1.6e-94	285	28MC9@1|root,2S5K7@2759|Eukaryota,3A70A@33154|Opisthokonta,3P54K@4751|Fungi,3V49I@5204|Basidiomycota,229SS@155619|Agaricomycetes	S	aromatic peroxygenase or chloroperoxidase	-	-	-	-	-	-	-	Peroxidase_2
Armga012mGene20149	-8.72801	5.46e-181	523	COG2837@1|root,2RUI2@2759|Eukaryota,39RAI@33154|Opisthokonta,3NXCI@4751|Fungi,3V063@5204|Basidiomycota,224WF@155619|Agaricomycetes,3W8MM@5338|Agaricales	E	Peroxidase	DyP1	-	-	-	-	-	-	Dyp_perox
Armga012mGene21158	-8.58376	-	-	-	-	-	-	-	-	-	-	-	-	-
Armga012mGene20150	-8.54442	-	-	-	-	-	-	-	-	-	-	-	-	-
Armga012mGene23934	9.65353	-	-	-	-	-	-	-	-	-	-	-	-	-
Armga012mGene14719	7.28427	9.9e-54	170	2DZPU@1|root,2S76S@2759|Eukaryota,3A8F4@33154|Opisthokonta,3P718@4751|Fungi,3V268@5204|Basidiomycota,22A6W@155619|Agaricomycetes,3H5T3@355688|Agaricomycetes incertae sedis	S	Protein of unknown function (DUF3759)	-	-	-	-	-	-	-	DUF3759
Armga012mGene12054	5.55721	1.41e-53	169	2DZPU@1|root,2S76S@2759|Eukaryota,3A8F4@33154|Opisthokonta,3P718@4751|Fungi,3V268@5204|Basidiomycota,22A6W@155619|Agaricomycetes,3H5T3@355688|Agaricomycetes incertae sedis	S	Protein of unknown function (DUF3759)	-	-	-	-	-	-	-	DUF3759
Armga012mGene13797	6.33597	5.04e-09	63.2	2CWQP@1|root,2RV08@2759|Eukaryota,38ICS@33154|Opisthokonta,3PK9W@4751|Fungi,3V9VQ@5204|Basidiomycota,22CVD@155619|Agaricomycetes,3H7MM@355688|Agaricomycetes incertae sedis	-	-	-	-	-	-	-	-	-	-
Armga012mGene26198	4.06085	-	-	-	-	-	-	-	-	-	-	-	-	-
Armga012mGene26197	6.0359	4.54e-230	645	COG2140@1|root,2QQ0P@2759|Eukaryota,39K8V@33154|Opisthokonta,3NUDY@4751|Fungi,3UZ13@5204|Basidiomycota,225BF@155619|Agaricomycetes,3W59X@5338|Agaricales	G	Oxalate decarboxylase	-	-	-	-	-	-	-	Cupin_1
Armga012mGene19259	9.85645	6.69e-205	574	COG3491@1|root,KOG0143@2759|Eukaryota,39UA2@33154|Opisthokonta,3NXZJ@4751|Fungi,3V3AF@5204|Basidiomycota,224S1@155619|Agaricomycetes,3H45U@355688|Agaricomycetes incertae sedis	Q	Clavaminate synthase-like protein	-	-	-	-	-	-	-	2OG-FeII_Oxy,DIOX_N
Armga012mGene19258	6.05554
Armga012mGene00382	4.88244	2.89e-29	106	2E5VQ@1|root,2SCMR@2759|Eukaryota,3ABHR@33154|Opisthokonta,3P8TS@4751|Fungi,3V2T9@5204|Basidiomycota,22AM8@155619|Agaricomycetes,3H63E@355688|Agaricomycetes incertae sedis	S	DUF1748-domain-containing protein	-	-	-	-	-	-	-	DUF1748
Armga012mGene09553	3.573	4.14e-228	679	COG1022@1|root,KOG1256@2759|Eukaryota	I	decanoate-CoA ligase activity	-	GO:0006518,GO:0006725,GO:0006807,GO:0008150,GO:0008152,GO:0009058,GO:0009403,GO:0009404,GO:0009820,GO:0009821,GO:0009987,GO:0018130,GO:0019184,GO:0019438,GO:0019748,GO:0034641,GO:0035834,GO:0035835,GO:0042430,GO:0042435,GO:0043043,GO:0043385,GO:0043386,GO:0043603,GO:0043604,GO:0044237,GO:0044249,GO:0044271,GO:0044550,GO:0046483,GO:0071704,GO:1900770,GO:1900772,GO:1900803,GO:1900805,GO:1901360,GO:…	ko:K01897,ko:K14859,ko:K18281,ko:K22148	ko00061,ko00071,ko00404,ko01100,ko01130,ko01212,ko02024,ko03320,ko04146,ko04216,ko04714,ko04920,map00061,map00071,map00404,map01100,map01130,map01212,map02024,map03320,map04146,map04216,map04714,map04920	M00086,M00786	R01280,R10661	RC00004,RC00014,RC03348,RC03349	AMP-binding,AMP-binding_C,Brix,Condensation,NAD_binding_4,PP-binding,Thioesterase
