# Supplementary material for: Comparative transcriptome analysis of Armillaria gallica 012m in response to ethephon treatment
Source: PeerJ. 2023 Jan 17;11:e14714. doi: 10.7717/peerj.14714 (PMC10088873; doi:10.7717/peerj.14714)
Supplement: Supplemental Information 8 [file peerj-11-14714-s008.fasta]

>KAI0126916.1 ethylene receptor [Xylariales sp. AK1849](1)
MPPEAPSRPSLPTRTLQENRPPCSRRNPELGNGLLSTSPLNRKLGDAPIMSSQSRRSQSASPFRLAMPYI
SPAQLAFSAMEFLPVPLLVLNNLKTVVLANEAMGRLLGLPTRPHELYSALDQVRGQTLSQVGIDMLQDGR
PVWVSWEDLLDSIVVDGETEQANEAAQRTSINLDAAGDATPTTPDPGAITDGGSTRADSRGLAPSETVTA
SKSSTNSVIEVIISSKAYKPTALNQNVDKHILAKMIITVFEVDEHQTYFTLTFTNTETPAASVPTKRSFP
RSSSTALEVAERKTISNSNPPSVGSSRESNSPSFRMSPHSVSLSSTPFPPMGPPSRSSMSSTPSLFQKMT
TIKDALLDNTEMPILAMWKDGSAPVMNAAARDLFINPHSADHIDTQGFDLLREWEVWDEDFNHQIDPDGF
PIAVLLKRGTSFTGMRVGMLSGWQNKRVVFDVMGEIIKDPISGDMIAGVVTCRDVTSMAQEITNMKETEE
EKFKLICDTMPQMVWTTTPEGLHDFFNSRWYDYTGLSPEDSLGLGWKNPFHPDDMPSSLRRWKHSLATGD
EYMTEYRCLSKEGEWRWMLGRALPQRNKQTGKIEKWFGTCTDVHESLETKAAAKQMRQQLLSVLSHAKTT
IFSVDQEQRVTMLEGAILWGGNKEGRNEGNGGSGSESEDDMYAMKYIGKNVNGVFNDLNPQMRQGEVPAF
LAPMHEMFAGKRTQELVQEHEINDHFFRTRFIPLFGKQIRDGPMNERPVEGAIGVVMDVTELKERESHIK
AQAKEKRQLLANEAAAKEANRLKSQFLANMSHEIRTPITGVIGMAELLSDMDLSEEQSEYAENITRSANA
LLTIINDILDFSKVESGRLDIEEVQFSLSVVVQDVSKMLSFAAERKNLAFRSDVSADVAKELCVLGDPGR
VRQIITNLLTNSIKFTNSGYVNFSVSKEKETDDMIEIKFVVEDTGIGIEEAVRKRLFKPFSQGDPSTARK
FGGTGLGLTISKNLLELMRGRITLESSVGNGTTATFWVPFNKPQTAQMSSLVEIGPLPDRLQSEMSVSCN
SSEYEHLIHTPPGELSVDKTRSPRRAKSAHLPLPLQLGIDADLPMSERAKIMVLVVEDNAINQQIATKTI
KKLGFNVDAAWNGKEALEYMDASQQGIMSKPDIILMDVQMPVIDGYKATHILRHHVPYRAYARDVPIVAM
TASAIQGDREKCTKAGMDDYLAKPVKSKVLERMLIRWSRTRRRTPPETVTTDYSVSDCSEVSESCPSADI
PFLAFLDNGETPTPGERSLKLERTGSGDHGNQLTPKPMVRNGSHDVTTFPFGSYSSASSQARQLDTNERA
MQLRDEKLLGSAGGNAPSKTHHLSEGDSLTEENVERLEKEGTVGRSNKQ

>GBC35965.2 ethylene receptor [Rhizophagus irregularis DAOM 181602=DAOM 197198](2)
MNLLCYFMFPVSAIPTPQDTQKNDKIIPTTNTDISSPSKIPSNRLLFTGGHWFNEPDMITFFVRMDESVN
IDTIPSTYLIIGNSERILMSSHLNNVSGIGLIRTVSFPRDGHCREYHFETLQFGNVNRWPKNNDLLTVEG
DRCLMPINEGLAWFICIVDLSIAFAYYTIPFQLMYFMRKAPKLPFPLVFGLFCAFIILCGTTHIVASWMA
WYQTHVLSAVIKVICAIVSLFTAGALTVIIPKALDLPMKAVQYKDEIAVRLITESNLRDENQTMADFRRI
THAIRATLSKEIIYHNTAFQLCGILEADRCQIFTSKSIKAKFEGWRCAQDYVDGSESPLNVNSQLNPECS
IIYSTIEKRAATILGLDDKEFANLYLEGDYQNINKIILVPIAISENENGIIVIQNWDQVEYLTQEKWENT
RTFLTDLSEQISIALSQASLIEQDKIRIHQLAEQNEALIQARKEASAIQAHREFLAVMSHEMRTPLYAIF
ALTSMLLEMPYLSHQEMSEMRDMLEIIKKSGDMLITIINNVLDFSKYEEEQLHLERVPFCVHEAVETSLD
IVSLQGQETSRPRINYVIDKNVPYNVIGDMTRFRQIIVNLLSNACKFTNADGDVMITVCSEFVEKNNTKK
IRIKAEVTDTGIGISKEVLPKLFEKFSQADASITRKYGGTGLGLAIVRKLVKLMNGDITVEQNTSASSGT
KMIFYVDLDVDPNSPTCPSLSPFLRQKSLSILEKHENNKIGLKQILNRCGLQRSPKFFTSLKQIIEDVDF
FKGHIDAIIIDFQLLVENNEIEFLKNGIKDKLLKIPILILVNPSLQRSIKSFKIEGDNVIFSSLPVKFKP
MLSFLEWNLREEDENSTLVMTESIGTNNEGSIMHYSCNDLSSSPDEYYSDITSKQRRISLSSNERPGYNR
KNSASTTNLPTLSLVNKSSESENSPKIGSHAIRRTATLPVSFDMSNFETISNDNTSVIPSECLKFGNVET
DIPKLKVLVVEDNVINQMVTSRILEKLNQKCEIAGSGKTAISKCEEKDYDVIFMDIMMADMDGFQTTEQI
RSTSQDLRRPWIIALTANALWYDRFRCIESGMNDFVSKPAKKEDIREALMRYLTRNSATATKNNNQQPHQ
SHQSRPSLSTSTSSTNVNGGYGSKI

>KAH0829440.1 ethylene receptor [Fonsecaea pedrosoi](3)
MATEVALAALATLPTPILVLSSLKTVLLANSAVGRLLGAEQNDPDFDVTDFLKGQTLSQLGIDMVSDGGV
PIWVSWERFLDNLASGLQSTAGDRPSQRTPLQDVQSRETPPVAIPEAAAARGRPQVQRRTEKPQDTVVDV
VISYPNDQMPSRSRRPRQNQTHRAVHTTCRMIISIWELQGQRFFTLTFTSSAGHPPNKPLSRSSGTTRHP
SSNSARSSRSSQSQTPASSSDTSQITSPVEQPSKVSFPPVAPPAQCSAPSAPTDFQKVLKMKNAMLSAIE
IPLIAMWKDESVVLPNLAARKLMAVETDPTSDESYDFMSRFRPWTADFSRELQEEANPVLALCRTQQPFT
NWQIGLVNEKTGKRSNFDVSGHPVYDEKSGEFLAGLIAFKDVTEYTEKIAHQTAENEEQFRLICDMMPQM
IWTTRADGYHDYYSKRWYDYTGLTPANSLGQGWKLPFHPEDMPEATHRWRHSLVTGDEYITEYRCRRFDG
QWRWMLGRALPMRDHKTGKILKWFGTCTDIQEVVDAKFSGQRVRRQLLDVLKHSQMTMWILDRQLNVTFH
EGSFVMGDATTDRIVGIPILDVFRERLTPQAINKFRKALYRILSGASDLEICENEVNSRWFRSKMVPLKG
KTGPNRVEDENYIAGVIVIGSDVTSLRHKEQENIILLAKETAAKEASKMKSSFLANMSHEIRTPIAGVLG
MSELLMDTSLDLQQSEFAQNIQRSANSLLTVINDILDFSKIESGRLDIEEVQFSLNHVLRDVAKMLSFAA
QRKGLEFRSAIDLRPSEELILLGDPGRIRQILVNLLTNSIKFTSTGFVRLSANIVGETTDTITIDFCVED
SGIGIEEEVKKKLFTPFSQADSSTARRFGGTGLGLTICKNLVDLMHGTIRLDSKLDTGTKAIFSVPFKKL
EYQNGTPITELEVGSMPDRLHADLSCSKDSSKEDTRKHQEILALTRSLGDMSVCGDPAQAMLSISGIETP
VPELERDQIHILVVEDNPVNQQIALRFIKALKFSAIAVWNGREALEYLLQATSPDLTLEQSQQYPIPSLI
LMDVQMPVLDGYHATHILRHHAPFTDIEMIAKIPIVAMTASAIQGDREKCEKAGMDDYMAKPVKRALLEK
TILKWISRARQGYRHRKRSESPIGSQQQSFGSGCTDHSSICGNVDAIATEFYARNGTSIRLSSSTDAQLR
APTDDAVDVNTKAATVRSNLSKAILAGEIPGGGTEGDRTMRRVEAEDKAQALRDAKLLSVTDLNRGRSII
APTIMVDGAFEPRSHSSDQAKPVSGAGGPLTTLALTEENVYLFNNTRDNGFIAAGTPPPETRPEGFVYPL
SDIPGPPPEGTLAATDLADPDVHAEVLGLSVEETAKSSPSHAGNNTSPAEAGSDRSQSRRDVGGLDPDNR
RRSDWSMSTARPTKGYREQEGE

>XP_038786724.1 ethylene receptor, partial [Alternaria burnsii](4)
MASNGQLLALHNYYGTTGYVSQPPMAASRPKLQTAERDLASLTLLDALDRDERPSFAIETCPYLRRDETL
DLIYANTALHAVGGLLAKVSGNDATSLFTQSSAPQLAFRDWVRGHVNEDDLQRRGNAYTFEGHTWSAITL
GRYKIVSGVPTRLLWVDAAPGGKSHRTIMRERKAPRGKPRADALPMKPQLSLAHAPQMSEPSTSSSPDSS
AINNTSFDCTSDVVTGVVRASPHIDYFRSVDWAKTPLGPMTSWPCDLRCIANTVLSNNVPAVMFWGDELI
MLYNEPYVQLLGSLHPCMGESVCIKAPDHWTSFQPMVDHIKATGESVAEPDMLLFIERDSLLEETHWSFQ
FVPILNSHGQVTAYYQTFYEVSNHCILERRVSSLVAMGTQSANARDFPSFWDTTLRSLSLNDKDVPFALL
YAAERHVSAQIPSMSSPGSIPPLEGCILKGTIGVPVGHPIAPATVNINQDSYILHAFLSRAAKSGKATVV
HLNDLPAPTTALEGIDWRGYGDPCRTLVICPIIPTTGNQVEGFLIIGVNPRRPFDDEYQQYLQVMVRLLA
TSLASIVLFEDEVRQRENAIIQAAQIQEHLMAEIQLKESKFQRFAERSDVGIFIIDPIGTYTYRNQRWYD
MFEVASSDTNATEAWYRIAFAEDVAYCQSIFSKLVTNHESVCFELRTRMPWVPPSESNELQSEDTQHFKW
ILCSAYPELSPNGELVEIVGNVTDISKQKWAEGIQKIRTDSALQGKQHLEHFLDTTSHEMRNPLSAIMQC
ADSITSSYPQDDRNGEQNITPTEWSAFIASTLDAAQTIGVCATHMKHIVDDILTISKLDSGLLDMTPVIA
QPESVAKHAVKMFSAEARAAGIDLVLVVEKSYRDMNIDWASLDPTRVLQILINLLTNAIKFTRLESTKRV
TVTLTASATEPASSSAGIQFNDERLVGQDSHLEDDWKSVQELFYLQFSVTDTGRGLSDEEKRSLFTRFSQ
ASPRTHIHYGGSGLGLFISRRLTELQGGSIGVASESGRGSTFSFYIKSRRARPVMARKGSLPHVFPEDIK
HRQPIPLVSLTRPSPPVCKPASETGPRSDSASPKARRRSIQSRSSQTEHSHVRPEALGLPEGPNLQELKR
TKSIPDTLHVLVVEDNLINQRVLAKQLRNLGCIVSVANHGQEALDFLPKTTLWNNEHPMSDSIALKEIYG
IPSTEPIPSGHHDALPVELNLILMDWEMPIMNGLTAVAEIRKLEEQGLLRERVPIIGVTANVRQQQIEQA
MATGMDDVVGKPFRVAELLVRMRGIVAGMGPEGPNGNAHMTEGMLMVSWRIEYGSIVRTAPDEVHVSDPK
VIPIIFPTQQPLKKTDWYLTYRPVTLGPGPDLSTDDDEKHHAAHRRIVGPVYTLSSMLKNERALDDLVEL
FGDKLSGFADCQDALDFGLWLEMFSFDVVGAVFFGSPFGFLETSSDYGNYIAAVGVMIPKVLKAIIATDG
IRQTAVRETGVAQERTSNANANRTDVLSQLLSIMREKNDCLTIREIHVEMWAAVIAGSDSTSGALRAIFY
FLMKHPDKLAKLVQEIDTAYLDGTITHPVQYNQATKMSYLRTVIQESLRLCPPFAVPMARYVPVGGLQLL
GHHIPASFKVGMSAMVTQFDETIFGKDAREFRPERWLESEERFRLMEKAMLVFGAGTRTCISRH

>KAF7676483.1 ethylene receptor, partial [Alternaria burnsii](5)
MASNGQLLALHNYYGTTGYVSQPPMAASRPKLQTAERDLASLTLLDALDRDERPSFAIETCPYLRRDETL
DLIYANTALHAVGGLLAKVSGNDATSLFTQSSAPQLAFRDWVRGHVNEDDLQRRGNAYTFEGHTWSAITL
GRYKIVSGVPTRLLWVDAAPGGKSHRTIMRERKAPRGKPRADALPMKPQLSLAHAPQMSEPSTSSSPDSS
AINNTSFDCTSDVVTGVVRASPHIDYFRSVDWAKTPLGPMTSWPCDLRCIANTVLSNNVPAVMFWGDELI
MLYNEPYVQLLGSLHPCMGESVCIKAPDHWTSFQPMVDHIKATGESVAEPDMLLFIERDSLLEETHWSFQ
FVPILNSHGQVTAYYQTFYEVSNHCILERRVSSLVAMGTQSANARDFPSFWDTTLRSLSLNDKDVPFALL
YAAERHVSAQIPSMSSPGSIPPLEGCILKGTIGVPVGHPIAPATVNINQDSYILHAFLSRAAKSGKATVV
HLNDLPAPTTALEGIDWRGYGDPCRTLVICPIIPTTGNQVEGFLIIGVNPRRPFDDEYQQYLQVMVRLLA
TSLASIVLFEDEVRQRENAIIQAAQIQEHLMAEIQLKESKFQRFAERSDVGIFIIDPIGTYTYRNQRWYD
MFEVASSDTNATEAWYRIAFAEDVAYCQSIFSKLVTNHESVCFELRTRMPWVPPSESNELQSEDTQHFKW
ILCSAYPELSPNGELVEIVGNVTDISKQKWAEGIQKIRTDSALQGKQHLEHFLDTTSHEMRNPLSAIMQC
ADSITSSYPQDDRNGEQNITPTEWSAFIASTLDAAQTIGVCATHMKHIVDDILTISKLDSGLLDMTPVIA
QPESVAKHAVKMFSAEARAAGIDLVLVVEKSYRDMNIDWASLDPTRVLQILINLLTNAIKFTRLESTKRV
TVTLTASATEPASSSAGIQFNDERLVGQDSHLEDDWKSVQELFYLQFSVTDTGRGLSDEEKRSLFTRFSQ
ASPRTHIHYGGSGLGLFISRRLTELQGGSIGVASESGRGSTFSFYIKSRRARPVMARKGSLPHVFPEDIK
HRQPIPLVSLTRPSPPVCKPASETGPRSDSASPKARRRSIQSRSSQTEHSHVRPEALGLPEGPNLQELKR
TKSIPDTLHVLVVEDNLINQRVLAKQLRNLGCIVSVANHGQEALDFLPKTTLWNNEHPMSDSIALKEIYG
IPSTEPIPSGHHDALPVELNLILMDWEMPIMNGLTAVAEIRKLEEQGLLRERVPIIGVTANVRQQQIEQA
MATGMDDVVGKPFRVAELLVRMRGIVAGMGPEGPNGNAHMTEGMLMVSWRIEYGSIVRTAPDEVHVSDPK
VIPIIFPTQQPLKKTDWYLTYRPVTLGPGPDLSTDDDEKHHAAHRRIVGPVYTLSSMLKNERALDDLVEL
FGDKLSGFADCQDALDFGLWLEMFSFDVVGAVFFGSPFGFLETSSDYGNYIAAVGVMIPKVLKAIIATDG
IRQTAVRETGVAQERTSNANANRTDVLSQLLSIMREKNDCLTIREIHVEMWAAVIAGSDSTSGALRAIFY
FLMKHPDKLAKLVQEIDTAYLDGTITHPVQYNQATKMSYLRTVIQESLRLCPPFAVPMARYVPVGGLQLL
GHHIPASFKVGMSAMVTQFDETIFGKDAREFRPERWLESEERFRLMEKAMLVFGAGTRTCISRH

>XP_003709405.1 ethylene receptor [Pyricularia oryzae 70-15](6)
MEGSPIALDEFEPPVRIIYRLRQISGYIWDEDSPIYHTSYDTWHVSGTRFVPAHVAFQSPTAHHTPVSAS
SPPITSSSLSSATSPTSFTKPSPVRPPGLSDTHSSNGLFPVHCESCSECSAASTSPSSQTHATEAPLIEE
PVVARVSFHVLREERAFHIAKNLIAGSDRHCDHIAKPLELIRLARLPGDRGSVAVTIYSDAGENYLPEVL
DLGPAFFKARKAGEGLEIIKRSDFRLEDPISLPNFLDFAIGATECLELLHHGQGIIHGEIRGDAFHFNLE
SKKVKLASLGSGVRSFERGLTSTGWSALSKETGAKNKLLFISPEQTGRMPVEPDTRTDIYSLGILFWMLL
TQQPVFVGATPLDVVQMVLNRRVVNVSSERMDIPEAIGRIVAKCTEKDIHDRYSSASGLRYDLEKVKQFL
IDGNWLALKEWQVAERDVSSFFLLPPIMVGREEERKRLGKIIERAAKGHALNLRANPNRFSDGSNLSNEF
PDGATIYAEISSDGASSADGNTTRHSGSFTNTLSTDLRFRNFCQPSQSYDGNPLFSPDTLPSANPSFYSA
RASTRPWDRHQSVSFDTRSLADTVVSAERDLSYRHSSAIDSVSLGRQLGSAKLRRRGHCEIVLIEGAGGL
GKSCLLEAVWPEMRRKGYAAKAKFDTARKEPFGPLLKLLSSLFRQVWGGESDTTTPLHQALKQQVFPTWK
SLHKLLDLPEFLLGTVEPVMLRTIPIVNGAPIPAHGKLVSRAGPKRRGSSPGSSSSSARNVRPSTQSSHD
FLRAGTSTKSIRLMNSYLDILRTFTHYKFICFCLEDLHFADDESMDLISQVISARLNMLILITYRPEEMT
AAKMQKILTPPDLEDPIKSTGLTITRIPLSPLVEDDIAKYVAATLRRPPEEISPLVLVIQSKTAGNPLYM
REMLSACHRKKCVWHDYRENKWKFDLDRLFKEFEGEQNYDVLNTDFITRRLDELPAASRAILSWAALLGT
SFSFEFICHLLSGEFDDDGKDWHSGHKPTGYSQDEAVAGLESAVQAYIVVQGDRDDRFRFAHDRYIQAAA
KINSCDTRKMHFIVAQTLMKYCARDNHTKENTASHICEALGIIRAQVKDRMAYRSLLYECAEVSTARGAR
PTAAKYFSGAVALLQTDPWNETNEDVSYDETMRLYLAAAECYLFMGQLQLASGVLDTIFDCATSAFDKAP
AWVLRSRVYAQSGNSTKALACLKDCLRTMGVDCREDRTVEQCDEEFERLSAKIQSMDFNDVLQPRATHDE
ARADSIGAVLAEAISAAWWSDWLCFYQLSLYMLEMHLTTGAIPQSPMAFVQVSMIALARFNRLVLARDLG
EYAFALLNSTRDSFSMARGYMIQASFVGHVVQSVGLTAEQLESSLNYAASAGDRISAILGFGLYAQVRFF
ASEHCIDLESICNYSCEEIPNWQLDSRGGTMLIAVRQVSRALQGKTRVREALDVLSDDQHQAPAYKIWLE
QAMENTNRGLIFYESLEMAPLFLYGHYERAAEVGKFCVENSALIWSARNTRFAMLFYGLAIAGLVLRQRQ
DPRTGQRTAPDSTDVQDTIRELEKLHKQIVDWQVLDKVSYYCWSKLLEAQIAELTNAHGVALQRYEEALD
HAAEHDFVFEEALGNYLMAGTFIRLSARRSAWAALRDALSSYRQMGAAGVAEYIESEHSLLMRGPTVNPR
LVNAGTQTDGDAEAQSKHYNVLGDDGAAQQLTERGVAMTDASNDKVGAWRKSMTTVELDSGLPSLDVVDL
HAILQSSQIISSVLNVDELLKTMCDVILSTCGTSATLAAMVVQEQGADVPRADAAPEWCVAASGNPEKGA
EAHSPRIPLTNASVVAENVVLYTTRFREAVFVPNILTDDRFSNVSATWLHRNPAGKAVIAMPICHGDKPL
LGVLYIEGTPNSLSHRYRDVLQLLVNQVGISYSNALTMKAVEKVSAENVSMVQMQKQALEHAIEAEKKAK
DAEAKARQNVKLAEEAAKAKSIFLANVSHELRTPLNGVIGNSELLRDSLSNKEQLEMADSIRVSADLLLT
VINDILDFSRMEADKMKLYIIAFNPEEMVREVVRAVSYSNQEKTRRNNVQIIKEINLPQLLIYGDPIRLH
QVLGNLIGNSLKFTDRGSITIGARVDSETEDSATLSFWVKDTGIGIPPAQLAKLFQPFSQADPSTARKYG
GSGLGLSICKSLVETMMKGKITLDSADGVGTTAMFTVKFDKARPEIKAGEAQQIKQMVTSPETAQMRAEL
QHHHRHQHYHQYYHEENLEAARAMPSVVDLSQIPREMIRICIAEDNAINSRIAIQYAHRLGYITVDAYEN
GQLAVEALRKKAAEGVPYHICLMDVQMPVLDGYSASKLIREDPVEEVRSILIIAMTASAVAGDRERCLAA
GMNDYLAKPVRSDVLRKKLDAYVVGVNPTEHASEQASSSSTSPSAPTFPRYESNGAASDPPSRESTSARV
SPRPSSVENFASPMPGFRSPGSDAPRLAESSIASESNGNSARRQPRKLTKNRGGAETSKVDSNVMVVEKT
PKVLQKKNAPYRAGSTDAQHYENQSSLGSGRLDGNSRSHSIASLSSGGSREKIGTYPADH

>TQW09868.1 ethylene receptor [Cordyceps javanica](7)
MSSAPSKKHRTGSSPPRRFELPSVATAPLTRASARILREPVFSPLFFSNSPIRHTSRPSVDSTSDLAAGM
LSPIGEDSREAVTTLKLPRANVSTVSPAPSGSTPGSLTSSIDVSGSSTSPDSIAIPSNLQIIRSIGILEL
LENDIRPTFMIDLQNPANTTQSHLPIQYSNPSLRACYDIHPLINAGFESNPTTPEFGHFREWALCSTPTP
EQPELGFPSCEYGRINWIKSTVRERFRFISGSINLSESPDYSDPDATSADAPTCMDEGNMPSGLEAQVET
AATTVEPLDYFGDAAAETSDACRVNSFEKALIDQAKNVQPGHPDEFTNEVLRSKESRPFFDWTRIPMSDS
LPEHIKLAKTTDWASTPLGPMEEWSHELRMLSNLVMGSPHPATLYWGPEYICIYNAAYVEIAGKKHPSIM
GMRNFDAWEEVYDEIEPVFRSAWESGQATMKHDNHLFLRRDGYLEETFFSWSLVPVVGGDGQVVGLYSPA
FENTRRKINERRMLTLREIGEQTATATTVSGFWPLVQQGLEYNEFDVPFNLIYSTSKEEAESEISSVRSG
SLAHPTHLTLEASSGAPEGHVAAPKTIDLRTSEEGFAPYMRQSINMGGLPVVLSQKDGTLPEELIAGIQW
RGFGDPCRTIVVHPIVSTSGGESITDFLIIGVNPRRPYDDDYQLFIHLLARQLATSMASVVLFEEEIKRG
QMAAKLAAEDRRELSMQLLLRTQEANESEHRFTRMAAYAPVGMFIADAAGKINYCNDMWWQISRLGREDI
LEDAWMDLVHEDDMEALGRAWTTLVEEKVTVSQEFRFKTFGHESDRTMDNWVLMSAFPEQNSDGLLKSIF
GCITDISSQKWAERVQSERREEAVELKRQQENFIDITSHEMRNPLSAILQCADQIANNIAAFNTRNVEGI
EALLESCLDAANTINLCASHQKRIVDDVLTLSKLDSNLLTVTPIAEQPVRVVHRTLKMFEAELAAHDIDF
DFTVDDSFARHGIKWTKLDPSRLRQVLINLMTNAIKFTQGRQNRQIKVNLSASRDISEVASEGTYFPRNT
KQIGSGIDIDSEDEWGTGDIINIHCTVEDTGPGLAEEELQILFQRFQQATPRTHVQYGGSGLGLFISRIL
TEMQGGQIGVTSSAGQGSKFSFYIQSRQCADASEPFEALSCFTLSRQCRLLAAPETAAQVECTSHSQQTL
QKPQGESKGPKYDVLIVEDNIVNQKVLQRQLVNCGNTTFVANHGQEALETLQKSRFWTGKEGDGIDLSVI
LMDLEMPVMDGVTCARRIRALEREGTITKHIPIIAVTAYARPEQIADAKAAGIDDVISKPFRIPELLPRI
DGLVSQYGTLPVEK

>TQV98650.1 ethylene receptor [Cordyceps javanica](8)
MSSAPSKKHRTGSSPPRRFELPSVATAPLTRASARILREPVFSPLFFSNSPIRHTSRPSVDSTSDLAAGM
LSPIGEDSREAVTTLKLPRANVSTVSPAPSGSTPGSLTSSIDVSGSSTSPDSIAIPSNLQIIRSIGILEL
LENDIRPTFMIDLQNPANTTQSHLPIQYSNPSLRACYDIHPLINAGFESNPTTPEFGHFREWALCSTPTP
EQPELGFPSCEYGRINWIKSTVRERFRFISGSINLSESPDYSDPDATSADAPTCMDEGNMPSGLEAQVET
AATTVEPLDYFGDAAAETSDACRVNSFEKALIDQAKNVQPGHPDEFTNEVLRSKESRPFFDWTRIPMSDS
LPEHIKLAKTTDWASTPLGPMEEWSHELRMLSNLVMGSPHPATLYWGPEYICIYNAAYVEIAGKKHPSIM
GMRNFDAWEEVYDEIEPVFRSAWESGQATMKHDNHLFLRRDGYLEETFFSWSLVPVVGGDGQVVGLYSPA
FENTRRKINERRMLTLREIGEQTATATTVSGFWPLVQQGLEYNEFDVPFNLIYSTSKEEAESEISSVRSG
SLAHPTHLTLEASSGAPEGHVAAPKTIDLRTSEEGFAPYMRQSINMGGLPVVLSQKDGTLPEELIAGIQW
RGFGDPCRTIVVHPIVSTSGGESITDFLIIGVNPRRPYDDDYQLFIHLLARQLATSMASVVLFEEEIKRG
QMAAKLAAEDRRELSMQLLLRTQEANESEHRFTRMAAYAPVGMFIADAAGKINYCNDMWWQISRLGREDI
LEDAWMDLVHEDDMEALGRAWTTLVEEKVTVSQEFRFKTFGHESDRTMDNWVLMSAFPEQNSDGLLKSIF
GCITDISSQKWAERVQSERREEAVELKRQQENFIDITSHEMRNPLSAILQCADQIANNIAAFNTRNVEGI
EALLESCLDAANTINLCASHQKRIVDDVLTLSKLDSNLLTVTPIAEQPVRVVHRTLKMFEAELAAHDIDF
DFTVDDSFARHGIKWTKLDPSRLRQVLINLMTNAIKFTQGRQNRQIKVNLSASRDISEVASEGTYFPRNT
KQIGSGIDIDSEDEWGTGDIINIHCTVEDTGPGLAEEELQILFQRFQQATPRTHVQYGGSGLGLFISRIL
TEMQGGQIGVTSSAGQGSKFSFYIQSRQCADASEPFEALSCFTLSRQCRLLAAPETAAQVECTSHSQQTL
QKPQGESKGPKYDVLIVEDNIVNQKVLQRQLVNCGNTTFVANHGQEALETLQKSRFWTGKEGDGIDLSVI
LMDLEMPVMDGVTCARRIRALEREGTITKHIPIIAVTAYARPEQIADAKAAGIDDVISKPFRIPELLPRI
DGLVSQYGTLPVEK

>RII11564.1 ethylene receptor [Alternaria sp. MG1](9)
MRERKAPRGKPRADALPMKPQLSLAHAPQMSEPSTSSSPDSSAINNTSFDCTSDVVTGVVRASPHIDYFR
SVDWAKTPLGPMTSWPCDLRCIANTVLSNNVPAVMFWGDELIMLYNEPYVQLLGSLHPCMGESVCIKAPD
HWTSFQPMVDHIKATGESVAEPDMLLFIERDSLLEETHWSFQFVPILNSHGQVTAYYQTFYEVSNHRILE
RRVSSLVAMGTQSANARDFPSFWDTTLRSLSLNDKDVPFALLYAAERHVSAQIPSMSSPGSIPPLEGCIL
KGTIGVPVGHPIAPATVNINQDSYILHAFLSRAAKSGKATVVHLNDLPAPTTALEGIDWRGYGDPCRTLV
ICPIIPTTGNQVEGFLIIGVNPRRPFDDEYQQYLQVMVRLLATSLASIVLFEDEVRQRENAIIQAAQIQE
HLMAEIQLKESKFQRFAERSDVGIFIIDPIGTYTYRNQRWYDMFEVASSDTNATEAWYRIAFAEDVAYCQ
SIFSKLVTNHESVCFELRTRMPWAPPSESNELQSEDTQHFKWILCSAYPELSPNGELVEIVGNVTDISKQ
KWAEGIQKIRTDSALQGKQHLEHFLDTTSHEMRNPLSAIMQCADSITSSYPQDDRNGEQNITPTEWSAFI
ASTLDAAQTIGVCATHMKHIVDDILTISKLDSGLLDMTPVIAQPESVAKHAVKMFSAEARAAGIDLVLVV
DKSYRDMDIDWASLDPTRVLQILINLLTNAIKFTRLESTKRVTVTLTASATEPASSPAGIQFNDERLVGQ
DSHLEDDWKNVQELFYLQFSVTDTGRGLSDEEKRSLFTRFSQASPRTHIHYGGSGLGLFISRRLTELQGG
SIGVASESGRGSTFSFYIKSRRARPVMARKGSLPHVFPEDIKHRQPIPLVSLARPSPPVCKPTSETGPRS
DSASPKARRRSIQSRSSQTEHSHVRPEALGLPEGPDLQELKRTKSIPDTLHVLVVEDNLINQRVLAKQLR
NLGCIVSVANHGQEALDFLPKTTLWNNDHPMSDSIAPKEIYHIPSTEPIPSGHNDALPVELNLILMDWEM
PIMNGLTAVAEIRKLEEQGLLRERVPIIGVTANVRQQQIEQAMATGMDDVVGKPFRVAELLVRMRGIVAG
MGPEGPNGNAHMTEGYASFG

>RAR04917.1 ethylene receptor [Stemphylium lycopersici](10)
MDAGQIATGTSTVLPPAPARHGSQSQRHGKRLPDQHHQPFTTRHVAQAMQTIPEPDAESAHPDLAAITLL
DALDGDDRPSFATYIASARADYDAPLRLVYSNAALHTAAGMLARITGKDGTSVFAESTEPQRAFRDWVCG
WPRAGDVQCRGSAYTFEGHIWNALTVGRYRIISGVPTLLLWAKTAPGGTSMPHANGASKALQSEAAHRLP
AASSHHGEFPSASTRAKRRSFHYTPHLLPPDLKPDAHAEYFRSVDWASTPLGPMDAWPADLRCMANMMLS
NSAPAVLFWGDDVIMLYNEPYVQLLGALHPCMGKSARKEAPDHWLSFQPIIDHIKATGESMAEADMQLFI
NRDGFLEETHWSFQFMPMLDQHGRIVAYYQTFFEVTTHSLLQRRISSLVALGTQNASARDFASFWSSTLS
SLSLNDKDVPFALLYAAERHVSAQVPSVSSPGSIPPLDACILKGTVGVDADHPIAPATINIVEDSYILHT
FLRRTAKSGKATVVHLDHLPASAAAALEGIKWRGYGDPCRTIVICPIIPTSGDQVEGFLIIGVNPRRPFD
EEYQQYLQVMGRLLATSLASIVLFEEEVRQREKAIIQAALIQEQLMAEIKLKEGKFQRFAERCDVAIFIV
NARGDYTYRNQRWYDMFEVAKFDTNATEAWHKIAFEEDISYCEGLFMKLAMNHESVCFELRTRMPWSPPS
ELSQVDPDHVQHYAWILCSAYPELSPDGELLEIVGNVTDISKQKWAEGIQKFRTDTALQGKQHLEHFIDT
TSHEMRNPLSAIMQCADSITSTYEQDDRHVLTTNGWSAFVESTLDAAQTIAQCAQHMRHIVDDILTISKL
DSGLLDMTPVVAQPENIARHAVKMFDAEARAAGIDITLVVDQSYRDMEVKWASLDPTRVLQVLINLLTNA
IKFTRLEKVKSIKVALFASATEPTSVPRGIEFIDERLVGHDQHLEDDWKQGEELIYLQFSVTDTGRGLSE
EEKGTLFTRFSQASPRTHINYGGSGLGLFISRRLTELQGGAIGLSSTTGKGSTFSFYIKTRQTQPKTARK
DSLPQVFPEDVKHRSPVNQSARPLPPLRTLTSEDARDIKCSSPTVHPASASASARTVPSKHAHVQPDALG
LPLGPDLQELKRSKNIPEIMHVLIVEDNLVNQRVLAKQLRRLGCIVSVANHGREALDFLPKTNCWNHTHP
LSKSIARKETCHVPSTEPMPRDYDDALPIELSLILMDWEMPIMNGLTAVTEIRKLEKEGLLQERIPVIGV
TANVRQQQIDMAIQAGMDDVVGKPFRVAELLVRMRGIVTGVGAGEGKDADMGGYESFG

>RAR01498.1 ethylene receptor [Stemphylium lycopersici](11)
MDAGQIATGTSTVLPPAPARHGSRPTAEPSRLVGRDAGDTGNDEEALGGGQALPDQHHQPFTTRHVAQAM
QTIPEPDAESAHPDLAAITLLDALDGDDRPSFATYIASARADYDAPLRLVYSNAALHTAAGLLARITGKD
GTSVFAESTEPQRAFRDWVCGWPRAGDVQCRGSAYTFEGHIWNALTVGRYRIISGVPTLLLWAKTAPGGT
SMPHANGASKALQSEAAHRLPAASSHHGEFPSASTRAKRRSFHYTPHLLPPDLKPDAHAEYFRSVDWAST
PLGPMDAWPADLRCMANMMLSNSAPAVLFWGDDVIMLYNEPYVQLLGALHPCMGKSARKEAPDHWLSFQP
IIDHIKATGESMAEADMQLFINRDGFLEETHWSFQFMPMLDQHGRIVAYYQTFFEVTTHSLLQRRISSLV
ALGTQNANARDFASFWSSTLSSLSLNDKDVPFALLYAAERHVSAQVPSVSSPGSIPPLDACILKGTVGVD
ADHPIAPATINIVEDSYILHTFLRRTAKSGKATVVHLDHLPASAAAALEGIKWRGYGDPCRTIVICPIIP
TSGDQVEGFLIIGVNPRRPFDEEYQQYLQVMGRLLATSLASIVLFEEEVRQREKAIIQAALIQEQLMAEI
KLKEGKFQRFAERCDVAIFIVNARGDYTYRNQRWYDMFEVAKFDTNATEAWHKIAFEEDISYCEGLFMKL
AMNHESVCFELRTRMPWSPPSELSQVDPDHVQHYAWILCSAYPELSPDGELLEIVGNVTDISKQKWAEGI
QKFRTDTALQGKQHLEHFIDTTSHEMRNPLSAIMQCADSITSTYEQDDRHVLTTNGWSAFVESTLDAAQT
IAQCAQHMRHIVDDILTISKLDSGLLDMTPVVAQPENITRHAVKMFDAEARAAGIDITLVVDQSYRDMEV
KWVSLDPTRVLQILINLLTNAIKFTRLEKVKSIKVALFASATEPTSVPGGIEFIDERLVGHDQHLEDDWK
QGEELIYLQFSVTDTGRGLSEEEKGTLFTRFSQASPRTHINYGGSGLGLFISRRLTELQGGAIGLSSTTG
KGSTFSFYIKTRQTQPKTARKDSLPQVFPEDVKHRSPVNQSARPLPPLRTLTSEDARDIKCSSPTVHPAS
ASASARTVPSKHAHVQPNALGLPLGPDLQELKRSKNIPEIMHVLIVEDNLVNQRVLAKQLRRLGCIVSVA
NHGREALDFLPKTNCWNHTHPLSKSIARKETCHVPSTEPMPRDYDDALPIELSLILMDWEMPIMNGLTAV
TEIRKLEKEGLLQERIPVIGVTANVRQQQIDMAIQAGMDDVVGKPFRVAELLVRMRGIVTGVGAGEGKDA
DMGGYESFG

>ATY62435.1 ethylene receptor [Cordyceps militaris](12)
MTPRLFTPRAEPPSELHALALLKILDADSRPTLVLDLDPNLDLAAPRDLALEHTINPVFSNEALQFHERL
CESLFAPSAATRASDNQHNKATTFAQFKAWAESATQHDGSKDIYPVGFFYNGVLWTGSTIRRRWRLISGN
QAWQGPDLQALMPTEHAGKAAPDMDDGTVATHTTEDSVCSQSVFSESTTASHRRYTIDSAPNGSSLSSYA
PCISLSSPEMAVADWTVAHPKGLLSSHIQHARSVHWAQTPLGPMESWSREFRQAANLCMANPHPAALFWG
SELTMLYNEAYAVEVAGKKHPSLMGTGFSGPFAELWDYAGPIFAECARTGTSVRKDYDYLPIDRKGIIEE
TFFNWSFTPLYGGTDRILGFYNAPFETTQEVVAKRRMQIVTQLGESTAQAKTVKDFWPCVIACFEDYHYD
IPFAFLYSMDDANQIPDAESSTHSAAATTCRFQGSLGIPEGHIATPPQLDLNGSREGFIPSFREAIRNRG
PTLLHTRDGSLPEPLIADFQWRGFGDPCHQAIVFPVRPTNEDRVLAVLVLGVAPRRIYDDEYEAFLRMLN
RQLATSLASIILYESEVRRSREAAALAAKKHQLLEEELRLQANRMRQMAEFSPLGMFFISPEGVLLEANE
QFFEMTGLDKECRLPMSWTDCVASTSQESISLAWAQMRDKRTSWSGELLLKSRPPSQSQAQEIFEHWVLF
TAHVETQLDGSLKSVMGSITDISHLKWAQNLQARQLEEAEEMRRQQNEFIDITSHEIRNPLSAILQCADD
ISSSLADADSTYPTKETLAACHEAAATISLCVHHQKSIVDDVLTISKLHSNLLQITPSVTQPETILRRAV
KMFESEALAKDVRLIIDRVPGQEDQDAATSVVLDPSRVLQILVNLISNAIKFTVSCTNRVITVSTCIQSS
PPEETDVPEFHFAPSDIESRTTDNASEWGRGRPVYVCFKVNDTGCGLAPREQTALFQKFKQASPRTHAKY
GGSGLGLFISKKLTELHGGRIGVASTAGHGTMFLFYVQARTSDVSTPARITEALGHMDIHSSSVAAGSRR
LPPSPRRTKAATEPRTPMPPNEALLNTHILVVEDNLINQRVLVKQLRKLGCHVSAANDGMEALDFLNKTH
FCVPSGASLSLILMDLEMPNMDGLTCVREIRAMERCRKIASHVPVVAVTANVRNTHIEAAKEAGMDGIVL
KPFSIRSLLQRIEPWIPIT

>ATY58871.1 ethylene receptor [Cordyceps militaris](13)
MRKVQPLYTNPPDDSTLRPIADTRSTSSPLATTDRRHPHTPVIASPGLAACECCVASTKLKSILPTSAPQ
VAQPALARGDIIQSSPDHASRQPALSVQSGHPNTTFSTTLLAGASILQQQCLTLPDAVASAQIPQPLGKR
SSWLAQLEPAMTSGPPKKLRTGSSPSRRFELPSAATAPLTRASARAFREPVSSPLFFSNSPTRHASRPSV
DSTSELAAGMLSPIGEDSYESVTTLKLPRASVSTVSPAPSGSTPGSMASSLDVSGSSTSPDSIAVPSNLQ
IIRSIGILELLENDIRPTFMIDLQQPSNTTQSHLPIQYSNPSLRACYDIHPLVNAGFESNPTTPEFEHFK
EWAMCSTQKAERPELGFPSCEYGRVNWTKSTVRRRFRFISGTINLRESPDCSDPGATSADAPERMDDEAI
PLKLGAQEDIAEAAGEPMDYFGDAAAETSDDYHANSFERALIDQAKNTQPGHPDEFTNQVLQSKESRPFF
DWTRIPMSDSLPEHIKLAKTTDWASTPLGSIEEWPHELRMLSNLVMGSPHPATLYWGPEYICLYNAAYIE
IAGKKHPGIMGMRNFDAWEELSDKIEPIFRSAWESGQATMKHDNHLFLRRDGYLEETFFSWSIVPVVGGD
GQVVGLYSPAFENTRRKINERRMLTLREIGEQTATATTVSEFWPLVQQGLAYNELDVPFNLIYSTAKEDA
ESEVSSVRSGGVAQPTHLTLEASSGAPEGHVAAPKTIDLRTSEEGFAPYMRKSIRMGGIPVVLSQTDGTL
PEELIEGLQWRGFGEPCRTIVVHPIVSTSAGESITDFLIIGVNPRRPYDDDYELFIHLLARQLATSMASV
VLFEEEIKRGQMAAKLAAEDRQELSMQLLLRTQEANESEHRFTRMAAYAPVGMFIADATGKINYCNDMWW
QISRRPHPDILEDSWMDLVHPEDRAALGQAWSKLVEEKVTVSQEFRFKTFGREEDHRKDNWVLMSAFPEQ
NEDGILKSIFGCITDISAQKWAERVQIERREEAVELKRQQENFIDITSHEMRNPLSAILQCADQIANNIT
TFNTRNLEDVEELLESCLDAANTINLCASHQKRIVDDVLTLSKLDSNLLMVTPVVEQPVRVVRWTLKMFE
AELAAHDIAFDFTVDGSFTRHGIRWTKLDPSRLRQVLINLMTNAIKFTQGRPHRQIKVHLSASRDISEVA
SPTAYFPRNTNQIGSEIDINSEDDWGTGDKINIHCSVEDTGPGLTEEELQILFQRFSQATPRTHVQYGGS
GLGLFISRILTEMQGGQIGVTSTAGQGSKFSFYIQSRQCADASEPFEPLSCFTLSRQCRLLAAPDAAAHA
DCASHSPTAATARRHPGGAPRGPQHDVLIVEDNIVNQRVLQRQLVNCGNTTFVANHGQEALETLQRSRFW
AGQERDGVPISVVLMDLEMPVMDGVTCARRIRALQREGTITRHVPIIAVTAYARPEQIANAKAAGIDDVI
SKPFRIPELLPRIDELVSQYGSPSAEA

>XP_018142010.1 ethylene receptor [Pochonia chlamydosporia 170](14)
MSHQDQDPYHDVDTELDTLSLREILDADSRPTFILDLDPDVESHESKDASSIAILPVFCNEALRLHERLY
ESVLGENSTQSFLDFKAWTESVTAHDVSKDIFPVAFLFENVLWTGSTVRRRWRLISGNQAWRETDVDMNN
LASVSALENPVAGVTRRRKSRNQQVTDSKHQAPTRDSAVGSIGSQTFFSQPVVTAYMQSMPGSNSDETGL
SSYSSSIPLSSPEMAVADWTVPEPRGILSPHLQYARSVDWAKTPLGPMEDWSREFRQLANLCMTNPHPAA
LFWGSELTMLYNEAYAAEVAGNKHPSLMGTGFSGPFAELWDYAGPIFAECARTGTSVRKDHDYLPIDRKG
VIEETFYSWTFTPLYGGTSRILGFYNAPFETTQEVVGQRRMQTVNRLGERTSRAKTVKKFWSYVLESLED
NHYDIPFALLYSVGEADEADDTSMSSESTASPKCCHLEGALGVPQGHPAIPLLLDLKRSCEGFVPSFRKA
MRTREPTVLNTRDGTLPEDLLKDFQWRGFGDPCRQAVIFPVRPTNGDNVMAFLVLGVAPRRLYDSEYEAF
VRMLNRQLATSLASVILYESEVRRSRDAAEAAALEKERLEHQLDLQANRMRRMAEQSPLGMFLISPDGVL
LEGNEQFYEMTGHTREPQAEMSWIDFIAESSLDTIKHAWVQMHDEQTSWSGELQLRKQHPETNLREEEAM
DHWVLFTAHVETNGGSSLPSVMCSITDISHLKWAQGLQNRRLLEAEEMRRKQNEFIDITSHEMRNPLSAI
LQCADDILTSLGGYDGRSPPAEVLASCLEAASTISLCVQHQKAIVDDVLTISKLDSNLLLITPVAAQPAA
ILKRAVKIFEPELQANDIRVVIDSSPIQDEANPDWVMLDPGRVLQILINLISNAIKFTAPCKSRTITVAA
TASFSPPSENHITDFRFAQSDTAGISITNSRDWGKGELLYVCFKVQDTGCGLTPEEQQILFQRFKQASPR
THAIYGGSGLGLFITKRLTELHGGQIGASSTTGEGSTFIFYVQARHANAPSMPMDANERLRTEQAVENSN
TRLSHPLRTRHQDPAQQKASELQSGLTEGTLSQFDLEHLHVLVVEDNLINQKVLVKQLRKLGCHVDAAND
GVEALAFLKKTHFYSERGLNLSVILMDLEMPNMDGLTCVREIRAMQGRNELTSHVPVIAVTANVRDQQIM
AAKEAGMDDVVSKPFSIPDLLKKTGALLQLNRG

>XP_018144022.1 ethylene receptor [Pochonia chlamydosporia 170](15)
MDPTPFKKPRTGSSPPRRFEIPPAASCPPVPSTNRDGPFSPLFFSHTPSRRLGRPASSSPDVAASMLSRT
REEPSSGVTTVKLPHVTVKPMVSAISGSTPGSLSSSVDIAAPSLSPDIQIASPNSQLIQSIGAIELVEQD
DRPTFLIDLQNATLALPNLLSLHILYGNASLRSSPDLVRLVGIEPDENRDAINYERFVSWATSLPSSRTS
QESTALYHVYGGINWTYTTIRQRFRFISSNANLAGPSTTRPSSPGPLSTDPISIPTNSSAVSQPMPATPA
INSIEPLGPLDPPDYFGDAIPSVQDDGQLLDAIRTKLDDTAAPLNHPDEFTNQVLQQLQPVTQSFDWTKL
PLKDSLPDHIKFAKTTDWGSTAVGPMTDWPSGLRTMSSLIMASPHPAAMYWGSDMVVIYNEAYIALAGKK
HPSLMGMNYTDAWAEIWDEVEPVFSNAWNSGQSTMKHDNRLFINRDGFLEETYFSWAVVPLLGNEGEVVG
LYNPCFENTRRKINERRMLTLREMGEKVATATTVASFWPQVQAGLEYNEFDVPFSIIYSVREEYGSEVSS
LHSGSLLPSQLVLEGAPGVPEGHVAAPSCLDLKLSDDGFAVYMRQSMAMGGAPVVLSDEAGNLPKHLIEG
LQLRGYPDPCSTVVVFPIVPTTTKEAVTGFIVMGTNPRRPYDDDYRLFVDLLSRQLATSMASVVLFEEEI
RRGQRAARLAALDRQELSMQLIQRTQEANESEYRFTRMAEFAPVGMFIADATGSINYCNDMWWQISRHTR
LQDAESGWMDSVRDEDRPALEAAWTKLVNERVSISLEFRFKCSQESGGITIDTWVLLSAFPEKTADGALK
SIFGCITDISSQKWAEKVQSERREEAVELKRQQENFIDITSHEMRNPLSAILQCADQIANNISVFTAHKD
QEELENLLEGCLDAANTINLCASHQKRIVDDILTLSKLDSNLLAVTPANTQPVKVVQSTLKMFEAELLAH
DIEFEFSVDDSFERHNVTWAKLDPSRLNQVLINLMTNAIKFTQGRERRSIIVQVGASKDVSEFTKTGISY
FSRIDNQRAPGMDISDESEWGTGDVINIHCSVEDTGPGLAEEEMKLLFKRFQQATPRTHVQYGGSGLGLF
ISRILTEMQGGQIGVSSVAGVGSKFNFYIQCRKCVDPPAKHDHISPFKIGRKVVPPPSPPIQQNVSKPSG
RSLSRTNSTSGTRSLFDVLIVEDNIVNQKVLQRQLRHCGNNTFVANHGFEALQTLEKSRFWAGHEQDGVD
ISVILMDLEMPVMDGMTCARKIRELEREGTIVTHIPIIAVTAYARPEQIESAKAAGIDDVISKPFRIPEL
LPKIEELVSKYKNLSVDNDA

>XP_018703806.1 ethylene receptor [Cordyceps fumosorosea ARSEF 2679](16)
MRKAQYLQTPTQDDDSTSRSSAVDCDTIPSLQATPNRADTPVVIASLSSAPRTAPSEWCAASTKTDTASA
RSPSRPSGLCPRRHPSLFVGSCIPPADILSGQPAPSLPPVHSNAVSPSLIARASNRQQHDLTQFDGTQPL
RFLGKRPFRLAQLSSAMASDPPKKHRTGSSPPKRFELPSVATAPLTRTSARQFREPVCSPLFFSNSPIRH
KSRPSADSTSDLAASMLAPLGQDSRETVTTLKLPRTSVSAVSPTASGSTPGSLASSIDVSGSSTSPDSVV
MPGNLQILRSIGILELLENDIRPTFMINLQNPSNTTQPHLPIQYSNPSLRACYELHPLVNAGFESNPTTP
EFNHFREWVLCSTPTAEQPELGFPTCEYGHITWTKSTVRQRFRFVSGSINLRESSDISDHGAPSAEAPEC
PDEDTIPSKLEAQADSEADALEPLDYFGDAAVEPSADSRANNFERALIHQSQNLQPGHPDEFTNQVLQSK
ESRPFFDWTRIPMTDSLPEHIKLVKTTDWASTPLGPIEEWPHELRTLSNLVMGSPHAATLYWGPEYISLY
NAAYVELVGKKHPRIMGMRHFDAWEEIYDEFEPVFRSAWESGQATMKHDSRLFLRRDGYLEETFFSWSLV
PVVGGDGQVVGLYSPAFENTRRKINERRMLTLREIGERTATATTVSGFWPLVQQGLEYNEFDVPFNLIYS
TSKEDAESEISSVRSGSLSHPTHLTLEASSGAPEGHPAAPKIVDLRTYDGGFAPYIRKSINMGGIPIVLS
QRNGTLPEELIEGLQWRGFGDPCRTIVVHPIVSTSAGESVTDFLIIGVNPRRPYDDDYQLFIHLLARQLA
TSMASVVLFEEEIKRGQMAAKLAAEDRRELSMQLLLRTQEANESEHRFTRMAAYAPVGMFIADAAGKINY
CNDMWWHISRCAREDMLEDVWMDLVHPEDKDALGRAWTTLVEEKVIVSQEFRFKTSEQEGDHTKDNWVLM
SAFPEQNADGHLKSIFGCITDISSQKWAERVQIERREEAVELKRQQENFIDITSHEMRNPLSAILQCADQ
IANNITAFNTRNIEHVEALLESCLDAANTINLCASHQKRIVDDILTLSKLDSNLLTVTPVAEQPVRVVRR
TLKMFEAELAAHDIDFEFTVDDSFEKHGVKWTKLDPSRLRQVLINLMTNAIKFTQGRQNRHIKVVLSASR
DISEVASESTYFPRNANQIGSAMDIDSEDDWGTGDKINIHCTVEDTGPGLAEEELRILFQRFKQATPRTH
VQYGGSGLGLFISRILTEMQGGQIGVTSTAGQGSKFSFYIQSRQCADASEPFESLSCFSLSRQCRLVAGP
EAGGQAECATHGQLAGGGARKPPSSTPAGGGGSSSSSAQHDVLIVEDNIVNQKVLQRQLVNRGHTTFVAN
HGQEALETLRRSRFWRGRERDGVAISVVLLDLEMPVMDGVTCARRVRALERAGTITRHVPIIAVTAYARP
EQIADAKAAGIDDVISKPFRIPELLPRIDELVSQHGGGDKSGTLPST

>XP_018174038.1 ethylene receptor [Purpureocillium lilacinum](17)
MADADGRITYCNEMWRQVSKLQGHSDTVTDWMSSVNDDDRQTLETAWLRLIDDGEPISVEFRPSNQERRA
DRPADAWFHLSAFFEKQTEGMRQCILGYVTDITSRKCAESIENDRRGRAADLRLQQSSFIDVISHEMRNP
LSVVLQCAEQIVNNFSTFMSQRDADETSSQLQSCLDAAVTINLCASHQKRVLDDIIILAKLNSNLLSVTP
VDEHPIKVVQQTLRMFEPELKSLGIEVEFKLDDSFDKYGISEIKMDPPRLQQVLSNLINKAMESTQGRER
RTITLTMSASKDLKEVTDQGVVYFDRFSHERTAGIHVKKDEWGAGETINIHCSLEDSGPGPTEEQLRALF
ETSQPGNRRSHGLQNGSSIGLFIAKILTETQGGQIGVSNTKTGSNLCFYIQGRKSTRQPAHNQQTSASEV
GHGDAAPATPHSPSLEGEPPTNPPLDILIVEDNVISQRVLQKQLRNTGHRALVANHGREALETLQKSRYW
VGQEAEGIDVSVILMDLEMPVMDGITCTKRIREYERDGTITKHIPIIGISAYARSEQIKNAKAAGIDDVL
PKPFRIQELMPKMEVLMGRRRKLSLCPNS

>XP_018175953.1 ethylene receptor [Purpureocillium lilacinum](18)
MDQAPIKKARIGSSPPRNFDIPPAATGPPPPPSRLHREGSFSPLFFSHAPSRHLGRPHSATASEIAATMM
LRDRGDPTGGVTTVKLPRASVSAASPALSGSTPGSLSSSIDMSMPSTSTDTRNVPSNLQSVQAMGALELI
EHDERPTFLVDLANPANVNKPSINILYINSSLRTCPEICNLVAVDPEGPILDDNFDRFRAWVYATSKSSG
DGLYLSLPYHEYGGITWTSTTLRQRFRFVSGNVTPVATRQASPMPLTEEPLPMDAEASAAAPSIPVSPMG
DAVDPPDYFGDAAPEPTGGNRASLGAIQSKLDNQSGPVHPDAFTNEVLQVQPNKVLFDWTRVPITDNLAE
HIKFAKSVDWAATPLGPMSEWAYDLRAMSNLVMGSPHPAAMYWGPDLVCIYNEAYVELAGGKHPQLMGMR
YIDAWSEIWSEIEPIFKSALESGQATMKHDNHLFIRRDGFLEETFFSWAIVPLVGVDGEVVGLYNPAFEN
TLRRVNDRRMLTLREIGERTASATTVSGFWPQVQKGLEYNDYDVPFSLIYSVKEDTESDVSSLHSGSLIH
SPQVILEGSPGVPEGHPAAPAQLDLRSSEEGFAPYMRQCMAGGGAPVVLSESDGTLPTDLLQGVNWRGFG
DPCSTIVVFPVVPTTTKEAVTGFIVLGVNPRRPYNDNYKLFIHLLSRQLATSMASVVLFEEEIRRGQRAA
RLAALDRQELSMQLHLRTQEANESEYRFTRMAEYAPVGMFIADAQGHIDYCNDMWWQISRHSRYDETELA
WMNSVREEDRPSLETAWKKLLEERVTISVEFRFKHSQQNGDHTIDTWVLMSAFPEKALDGSLKSIFGCIT
DISSQKWAEKVQNERREEAVEMKRQQENFIDITSHEMRNPLSAILQCADQIANNISTFTSHKVKEQVEKL
LENCLDAANTINLCASHQKRIVDDILTLSKLDSNLLAVTPVDEQPIKVVERALKMFESELLAHDIELEFQ
VDSSFEKHGVEWAKLDPSRLRQIFINLMTNAIKFTQGRERRIIRVSMSASKDISEITSKGVHYLDRNDIQ
RTAGMDIDEEEWGKGERINIHCAVEDTGPGLREDELKLLFQRFQQATPRTHVQYGGSGLGLFISRILTEM
QGGQIGVTSSKGVGSKFNFYIQSRKSLNPPSGFEPVSAFKIGRKVQAPAAATPQLKDTPASTPARGTTCS
EGRPLFDVLIVEDNIVNQKVLQRQLRNCGNNTFVANHGREALDTLQKSRFWAGQEDEGVDISVILMDLEM
PVMDGMTCARKIRELEKEGTIVRHIPIIAVTAYARPEQIENAKAAGIDDVISKPFRIPELMPRIEELVGK
YENLSVSSES

>XP_003002603.1 ethylene receptor [Verticillium alfalfae VaMs.102](19)
MPASDHGGRGHTSALASSLPSKTPPPAMIPEARGASSHSSDARPTPTSNPEQSDDVPAILSTSANRFFRN
NPPSFATGDQRSQNSSPFRLSMPYVTPGQLAFSAMQYLPVPLLVLNNLKTVVLANEAMGRMLGLETDTAD
DSFHALEKLRGQSLSQVGIDMLQDGRPVWVVWESFLDSLVLEMGSRHTSKDAAAAADLMDGESTPTTDAR
PSPTTGHRRDPSASPVKDAAVDVVITKKDIGRPGFKPRGSTQKSDYEVYAKMIVTIWEIEDNQVYFTLSF
TSTQSPPAPLPLSKAVAKSNLLDAAERKTISNSNPPSVSSSHDSSSPSFRISPSAVSLSSNTFPPMGPPS
NAAHASAPSILQKMILMKDALLDNTQMPILAMWKDGSVSFPNRAARDLLREDGDLEKSVDGFDLLPGWTC
WDETFSRELDVSEYPISVLLQTETPFASMRVGMHNKAGEKLQFDVLGEAITDDITGEFLAGVVTFRDVTS
MAQEITDIKEREEERFKLICDTMPQLVWTATAEGMPDFFNTRWYTYTGLTPETSLGAAWQTPFHPDDLME
TTARWKRSIATGEPYVTQYRCRSKDGDWRWMLGRALPQKNRETGAIEKWFGTCTDVHESIEATLAAKRTR
QQLLSVLAHAHVTIFTVDRDHKLTMLEGALIWDLNDGDPTRDSSWYIGEDMYDVFNRLNTQLAPGEEPKF
LRPIEGILDGKQRELVEEHGIDGRWYRTRFLPVPGKRTNGANGSLEACVEGAIGVVMDVTELKEKQTNLE
EEFKEKKQAMANAAAAKEANRLKSQFLANMSHEIRTPITGVIGMAELLQDMKLDSEQREYVENIQRSANA
LLTVINDILDFSKVESGRLDIEEVQFSLSVVLKDVSKMLSFAAERKDLAFLSDVSREITNDMVVIGDPGR
VRQIVTNLLTNSIKFTNQGHVKFSVKKEKETHDSVIIRFTIEDTGIGIEEEVRKKLFQPFSQGDASTARR
FGGTGLGLTICKNLLELMRGKITLESDLGNGTTATFWIPFSKPQGPQRGGALVEIDGLPSRLQSEMSMSC
NSSDYEQLVGQEEDLPASERSKIHVLVVEDNAINQQIATKTIMKLGFSVVAVWNGKEALDYLVAAQQGKK
TKPDIILMDVQMPVIDGYKCTHLLRRHAPYKTFVSDIPIVAMTASAIQGDREKCRKAGMDDYLAKPVKGK
TLERKLVRWSLTKRKSPRLRGEIALSTSDCSDTAEHCSNADIPCVGLDDGPRGDKDAPGQTQDAASTAGQ
ASHVADAGVVDSKVRALEEEGRQSPLTPKPMSHNGHEPSPFDSPAAYENIKPIRHSDTEEMVLQAQAGKM
MEAAGGREQPPLRSSSFRAPEARDSLTEENVGRLQEEGGHRRS

>XP_003000814.1 ethylene receptor [Verticillium alfalfae VaMs.102] (20)
MCRLVGDTASRNIERLSYASRLQARKLIHTAPSEKSPSGYIVASSDDLLTLFDADFGMLSIHGETKILGP
VEESSEPLAMLEYLRMRHMSSVVTTQDIREDFPDLHYKPGFVTIAGLLYVPLSVGGTDFIVFFRRGQVKE
VKWAGNPYEKILREGTEAYLEPRKSFKTWHETVVGKCRDWTEEQVETAAVLCLVYGKFIEVWRQKEAALQ
SSKLTKLLLANSAHEVRTPLNAIINYLEIALEGSLDQETRDNLAKSHSASKSLIYVINDLLDLTKTEEGQ
DLVKDEIFALSSCIHEATDPFKNEAKRKAIEYEIIEDPGLPSFVYGDSRRVRQAISNVTANAVQHTDSGS
VKVELYVAEVQEQRVLIEVLIRDTGRGMSPKQLDALFRDLEQVNPDSSRQLTADDDSSSSDKRTLGLGLA
LVARIIRNMNGQLRLKSEEGKGSTFVMQLPFDIPDESPSLSVGSGRQSNPVPDANSASATKQPQQPSAGE
IVLVDGGTASHAAKSPGETAGHVIETGSLRSQISSHFSGGGSKGSRTSVHSSLSDAERLIDAIQTPLGIG
EHATGSPSRKRAVKGHRDDSGVTGTDAASTARSVSPATTRHSDPRSPGAIVLPSQPTAGFVAVRDTKTPI
RPVKVPDEYFDQPKEAPSSSRVLYEIPEPAKQQQPQPAPSETDTTTSSFLNLDGTKLQVLIAEDDPINLR
ILRKRLEKAGHEVHHAVNGEECALSFREKSETFDVVLMDMQMPIVDGLTSTKMIRSFEQSHENCRHSALA
AHNGRVPIFAVSASLIEREKKTYADAGFDGWILKPVDFKRLHTLLLGIVDDNVRTSCLYQEGEWERGGWF
HSRSCEARESASDHDHAEGVGLETPTTEAEVAGRDEGLPAPEEALNANGPETTES

>OWY44717.1 ethylene receptor [Alternaria alternata](21)
MASNGQLLALHNYYGTTGYVSQPPLAASRPKLQTAERDLASLTLLDALDRDERPSFAIETCPYLRRDETL
DLIYANTALHAVGGLLAKVSGNDATSLFTQSSAPQLAFRDWVRGYVNEDDLQRRGSAYTFEGHTWSAITL
GRYKIVSGVPTRLLWVDAAPGGKSQRTIMRERKAPRGKPRANALPMKPQLSLAQAPQMPEPSTSSSPDSS
AINNTSFDCTSDVVTGVVRASPHIDYFRSVDWAKTPLGPMTSWPCDLRCIVNTVLSNNVPAVMFWGEQLI
MLYNEPYVQLLGSLHPCMGESVCVKAPDHWTSFQPLVDHIKATGESVAEPDMLLFIERDGLLEETHWSFQ
FVPILNSDGQVTAYYQTFYEVSNHRILERRVSSLVAMGTQSANARDFPSFWDTTLRSLSLNDKDVPFALL
YAAERHVSAQIPSMSSPGSIPPLEGCILKGTIGVPVGHPIAPATVNINQDSYILHAFLSRAAKSGKATVV
HLNDLPAPTTALEGIDWRGYRDPCRTLVICPIIPTTGNQVEGFLIIGVNPRRPFDDEYQQYLQVMVRLLA
TSLASIVLFEDEVRQRENAIIQAAQIQEHLMAEIQLKESKFQRFAERSDVGIFIIDPIGTYTYRNQRWYD
MFEVASSDTNATEAWYRIAFDEDVAYCQSIFSKLVTNHESVCFELRTRMPWLPPSESNELQSEDTQHFKW
ILCSAYPELSSNGELVEIVGNVTDISKQKWAEGIQKIRTDSALQGKQHLEHFLDTTSHEMRNPLSAIMQC
ADSITSSYPQDDRNGEQNITQTEWSAFIASTLDAAQTIGVCATHMKHIVDDILTISKLDSGLLDMTPVIA
QPESVVKHAVKMFSAEARAAGIDLVLVVDKSYRDMDIDWASLDPTRVLQILINLLTNAIKFTRLESTKRV
TVTLTASATEPASSPAGIQFNDERLVGQDSHLEDDWKSVQELFYLQFSVTDTGRGLSDEEKRSLFTRFSQ
ASPRTHIHYGGSGLGLFISRRLTELQGGSIGVASESGRGSTFSFYIKSRRARPVMARKGSLPHVFPEDIK
HRQPIPLVSLARPSPPVCKPTSETGSRSDSASPKARRRSIQSRSSQTEHSHVRPEALGLPEGPNLQELKR
TKSIPDTLHVLVVEDNLINQRVLAKQLRNLGCIVSVANHGQEALDFLPKTTLWNNDHPMSDSIALKEIYH
IPSTEPIPSGHNDALPAELNLILMDWEMPIMNGLTAVAEIRKLEEQGLLRERVPIIGVTANVRQQQIEQA
MATGMDDVVGKPFRVAELLVRMRGIVAGMGPEGPNGNAHMTEGYASFG

>OAQ66935.1 ethylene receptor [Pochonia chlamydosporia 170] (22)
MDPTPFKKPRTGSSPPRRFEIPPAASCPPVPSTNRDGPFSPLFFSHTPSRRLGRPASSSPDVAASMLSRT
REEPSSGVTTVKLPHVTVKPMVSAISGSTPGSLSSSVDIAAPSLSPDIQIASPNSQLIQSIGAIELVEQD
DRPTFLIDLQNATLALPNLLSLHILYGNASLRSSPDLVRLVGIEPDENRDAINYERFVSWATSLPSSRTS
QESTALYHVYGGINWTYTTIRQRFRFISSNANLAGPSTTRPSSPGPLSTDPISIPTNSSAVSQPMPATPA
INSIEPLGPLDPPDYFGDAIPSVQDDGQLLDAIRTKLDDTAAPLNHPDEFTNQVLQQLQPVTQSFDWTKL
PLKDSLPDHIKFAKTTDWGSTAVGPMTDWPSGLRTMSSLIMASPHPAAMYWGSDMVVIYNEAYIALAGKK
HPSLMGMNYTDAWAEIWDEVEPVFSNAWNSGQSTMKHDNRLFINRDGFLEETYFSWAVVPLLGNEGEVVG
LYNPCFENTRRKINERRMLTLREMGEKVATATTVASFWPQVQAGLEYNEFDVPFSIIYSVREEYGSEVSS
LHSGSLLPSQLVLEGAPGVPEGHVAAPSCLDLKLSDDGFAVYMRQSMAMGGAPVVLSDEAGNLPKHLIEG
LQLRGYPDPCSTVVVFPIVPTTTKEAVTGFIVMGTNPRRPYDDDYRLFVDLLSRQLATSMASVVLFEEEI
RRGQRAARLAALDRQELSMQLIQRTQEANESEYRFTRMAEFAPVGMFIADATGSINYCNDMWWQISRHTR
LQDAESGWMDSVRDEDRPALEAAWTKLVNERVSISLEFRFKCSQESGGITIDTWVLLSAFPEKTADGALK
SIFGCITDISSQKWAEKVQSERREEAVELKRQQENFIDITSHEMRNPLSAILQCADQIANNISVFTAHKD
QEELENLLEGCLDAANTINLCASHQKRIVDDILTLSKLDSNLLAVTPANTQPVKVVQSTLKMFEAELLAH
DIEFEFSVDDSFERHNVTWAKLDPSRLNQVLINLMTNAIKFTQGRERRSIIVQVGASKDVSEFTKTGISY
FSRIDNQRAPGMDISDESEWGTGDVINIHCSVEDTGPGLAEEEMKLLFKRFQQATPRTHVQYGGSGLGLF
ISRILTEMQGGQIGVSSVAGVGSKFNFYIQCRKCVDPPAKHDHISPFKIGRKVVPPPSPPIQQNVSKPSG
RSLSRTNSTSGTRSLFDVLIVEDNIVNQKVLQRQLRHCGNNTFVANHGFEALQTLEKSRFWAGHEQDGVD
ISVILMDLEMPVMDGMTCARKIRELEREGTIVTHIPIIAVTAYARPEQIESAKAAGIDDVISKPFRIPEL
LPKIEELVSKYKNLSVDNDA

>OAQ64696.1 ethylene receptor [Pochonia chlamydosporia 170](23)
MSHQDQDPYHDVDTELDTLSLREILDADSRPTFILDLDPDVESHESKDASSIAILPVFCNEALRLHERLY
ESVLGENSTQSFLDFKAWTESVTAHDVSKDIFPVAFLFENVLWTGSTVRRRWRLISGNQAWRETDVDMNN
LASVSALENPVAGVTRRRKSRNQQVTDSKHQAPTRDSAVGSIGSQTFFSQPVVTAYMQSMPGSNSDETGL
SSYSSSIPLSSPEMAVADWTVPEPRGILSPHLQYARSVDWAKTPLGPMEDWSREFRQLANLCMTNPHPAA
LFWGSELTMLYNEAYAAEVAGNKHPSLMGTGFSGPFAELWDYAGPIFAECARTGTSVRKDHDYLPIDRKG
VIEETFYSWTFTPLYGGTSRILGFYNAPFETTQEVVGQRRMQTVNRLGERTSRAKTVKKFWSYVLESLED
NHYDIPFALLYSVGEADEADDTSMSSESTASPKCCHLEGALGVPQGHPAIPLLLDLKRSCEGFVPSFRKA
MRTREPTVLNTRDGTLPEDLLKDFQWRGFGDPCRQAVIFPVRPTNGDNVMAFLVLGVAPRRLYDSEYEAF
VRMLNRQLATSLASVILYESEVRRSRDAAEAAALEKERLEHQLDLQANRMRRMAEQSPLGMFLISPDGVL
LEGNEQFYEMTGHTREPQAEMSWIDFIAESSLDTIKHAWVQMHDEQTSWSGELQLRKQHPETNLREEEAM
DHWVLFTAHVETNGGSSLPSVMCSITDISHLKWAQGLQNRRLLEAEEMRRKQNEFIDITSHEMRNPLSAI
LQCADDILTSLGGYDGRSPPAEVLASCLEAASTISLCVQHQKAIVDDVLTISKLDSNLLLITPVAAQPAA
ILKRAVKIFEPELQANDIRVVIDSSPIQDEANPDWVMLDPGRVLQILINLISNAIKFTAPCKSRTITVAA
TASFSPPSENHITDFRFAQSDTAGISITNSRDWGKGELLYVCFKVQDTGCGLTPEEQQILFQRFKQASPR
THAIYGGSGLGLFITKRLTELHGGQIGASSTTGEGSTFIFYVQARHANAPSMPMDANERLRTEQAVENSN
TRLSHPLRTRHQDPAQQKASELQSGLTEGTLSQFDLEHLHVLVVEDNLINQKVLVKQLRKLGCHVDAAND
GVEALAFLKKTHFYSERGLNLSVILMDLEMPNMDGLTCVREIRAMQGRNELTSHVPVIAVTANVRDQQIM
AAKEAGMDDVVSKPFSIPDLLKKTGALLQLNRG

>OCT49382.1 ethylene receptor [Cladophialophora carrionii](24)
MVVGDAEAAHRPLNANGIVRPVRPAQPRTSSLPISHGGRQHVKPPPVDGDHAHAHTPAPPLPVAAEVALA
ALVTLPTPILVLSSSKTVLLANAAVSRLLGIDEEDVDGGATDTLRGQTLSQLGIDMVSDGVPIWVSWERF
LDNVADSHDRVAAGQPLLGARGGETSPIAMGDGDAERGRLPFRTGAHKSHDAVVDVVISHRHDQVPPRLR
RRRQNKPGSRIQATCRMIISLWNLEDQRFFTLTFTSSAGPSSDHASSPSSLRNVSSHSTRSSQSSQGQTP
LSSTTDPDVTSPAPLEPAGGLPFPSIAPPPKCTAPSTLTDFQKVLKMKNAMLRAVDIPLVAMWRDESVVF
PNTAARKLLEVNTDPVSEHSYDFMSRLRPWTPDFSRELDETANPIVALCRDQQAFTNWQVGLLNEKTGKR
SNFEVSGHPVYDERSGDFLAGMVAFKDVTEYTEQLAHQTAENEEQFRLICDMMPQMIFTTTPEGLVTYWS
QRWYDYTGLSATDSLGLGWQLPFHVEDMPHTTRRWQHALATGEEYTTEYRCKRVDGQWRWMLGRALPMRD
HKTGNILKWFGTCTDIQDIVDAKVSGQRARQQLLDVLKHSQMTMWIIDRERTVTFYEGDFIMGDPVHDRI
IGSQVLDVVGDYLAPQDIVKFEEALARLMSGLSDLEILENEANARWFRSTMVPMKGKTGPKGVEDENYIA
GVIVIVSDVTGLRRKEQENIKLLANEAAAKEASKMKSSFLANMSHEIRTPIAGVLGMSELLMDTNLDAEQ
SEFAQNIQRSANSLLTVINDILDFSKIESGRLDIEEVQFSLAVVLRDVAKMLSFAAQRKGLQFSSDIQLG
PSEDLILLGDPGRIRQILVNLLTNSIKFTSEGYVRLRADILTQTSDMVTVEFCVEDSGIGIEEEVKKRLF
RPFSQADSSTARRFGGTGLGLTISKNLVDLMHGTIRLESKLDAGTRATFTIPLKMPEYPVGSPTAFLEVG
SMPDRLQSDLSMSIPDSPRPESRRFERGASPLQSAADTNANDIRHVGVSSQPATQSMEPELPRDQIHVLV
VEDNPVNQQIALRFIQALKFSVKAVWNGKEALEYLLKATSPDLSPEQAKEYPIPSLILMDVQMPVLDGYH
TTHMLRHHAPFKDIQAIPHIPIVAMTASAIQGDREKCEKAGMDDYMAKPVKRSLLEKTILKWVSRGRTVQ
ERQKLSVYGTDSKKPNLGRACTDHSSICAQNDAIASEFRARNGSHDTQADADEPNAPLPLGESEDVAGRA
VARRSGISRALLESEIPGGETEADRAARRAAAEDQARALRDAKLLSATDMAHGNSHIAPVLRVDNDYAPD
LQAPDRQASESTAGASLMALTEENVLLLNAAQDGVIPTTGTSSPGPESQGYTYPLSDIPGPPPEGTLSAI
DLAHIDADAEALVSSILEKTRVPGSSTGSRTTSDSLEQKAPRNRRDVGGLGPESRHVSDWSSSTARPEKS
H

>EEY23199.1 ethylene receptor [Verticillium alfalfae VaMs.102](25)
MCRLVGDTASRNIERLSYASRLQARKLIHTAPSEKSPSGYIVASSDDLLTLFDADFGMLSIHGETKILGP
VEESSEPLAMLEYLRMRHMSSVVTTQDIREDFPDLHYKPGFVTIAGLLYVPLSVGGTDFIVFFRRGQVKE
VKWAGNPYEKILREGTEAYLEPRKSFKTWHETVVGKCRDWTEEQVETAAVLCLVYGKFIEVWRQKEAALQ
SSKLTKLLLANSAHEVRTPLNAIINYLEIALEGSLDQETRDNLAKSHSASKSLIYVINDLLDLTKTEEGQ
DLVKDEIFALSSCIHEATDPFKNEAKRKAIEYEIIEDPGLPSFVYGDSRRVRQAISNVTANAVQHTDSGS
VKVELYVAEVQEQRVLIEVLIRDTGRGMSPKQLDALFRDLEQVNPDSSRQLTADDDSSSSDKRTLGLGLA
LVARIIRNMNGQLRLKSEEGKGSTFVMQLPFDIPDESPSLSVGSGRQSNPVPDANSASATKQPQQPSAGE
IVLVDGGTASHAAKSPGETAGHVIETGSLRSQISSHFSGGGSKGSRTSVHSSLSDAERLIDAIQTPLGIG
EHATGSPSRKRAVKGHRDDSGVTGTDAASTARSVSPATTRHSDPRSPGAIVLPSQPTAGFVAVRDTKTPI
RPVKVPDEYFDQPKEAPSSSRVLYEIPEPAKQQQPQPAPSETDTTTSSFLNLDGTKLQVLIAEDDPINLR
ILRKRLEKAGHEVHHAVNGEECALSFREKSETFDVVLMDMQMPIVDGLTSTKMIRSFEQSHENCRHSALA
AHNGRVPIFAVSASLIEREKKTYADAGFDGWILKPVDFKRLHTLLLGIVDDNVRTSCLYQEGEWERGGWF
HSRSCEARESASDHDHAEGVGLETPTTEAEVAGRDEGLPAPEEALNANGPETTES

>EEY21064.1 ethylene receptor [Verticillium alfalfae VaMs.102](26)
MPASDHGGRGHTSALASSLPSKTPPPAMIPEARGASSHSSDARPTPTSNPEQSDDVPAILSTSANRFFRN
NPPSFATGDQRSQNSSPFRLSMPYVTPGQLAFSAMQYLPVPLLVLNNLKTVVLANEAMGRMLGLETDTAD
DSFHALEKLRGQSLSQVGIDMLQDGRPVWVVWESFLDSLVLEMGSRHTSKDAAAAADLMDGESTPTTDAR
PSPTTGHRRDPSASPVKDAAVDVVITKKDIGRPGFKPRGSTQKSDYEVYAKMIVTIWEIEDNQVYFTLSF
TSTQSPPAPLPLSKAVAKSNLLDAAERKTISNSNPPSVSSSHDSSSPSFRISPSAVSLSSNTFPPMGPPS
NAAHASAPSILQKMILMKDALLDNTQMPILAMWKDGSVSFPNRAARDLLREDGDLEKSVDGFDLLPGWTC
WDETFSRELDVSEYPISVLLQTETPFASMRVGMHNKAGEKLQFDVLGEAITDDITGEFLAGVVTFRDVTS
MAQEITDIKEREEERFKLICDTMPQLVWTATAEGMPDFFNTRWYTYTGLTPETSLGAAWQTPFHPDDLME
TTARWKRSIATGEPYVTQYRCRSKDGDWRWMLGRALPQKNRETGAIEKWFGTCTDVHESIEATLAAKRTR
QQLLSVLAHAHVTIFTVDRDHKLTMLEGALIWDLNDGDPTRDSSWYIGEDMYDVFNRLNTQLAPGEEPKF
LRPIEGILDGKQRELVEEHGIDGRWYRTRFLPVPGKRTNGANGSLEACVEGAIGVVMDVTELKEKQTNLE
EEFKEKKQAMANAAAAKEANRLKSQFLANMSHEIRTPITGVIGMAELLQDMKLDSEQREYVENIQRSANA
LLTVINDILDFSKVESGRLDIEEVQFSLSVVLKDVSKMLSFAAERKDLAFLSDVSREITNDMVVIGDPGR
VRQIVTNLLTNSIKFTNQGHVKFSVKKEKETHDSVIIRFTIEDTGIGIEEEVRKKLFQPFSQGDASTARR
FGGTGLGLTICKNLLELMRGKITLESDLGNGTTATFWIPFSKPQGPQRGGALVEIDGLPSRLQSEMSMSC
NSSDYEQLVGQEEDLPASERSKIHVLVVEDNAINQQIATKTIMKLGFSVVAVWNGKEALDYLVAAQQGKK
TKPDIILMDVQMPVIDGYKCTHLLRRHAPYKTFVSDIPIVAMTASAIQGDREKCRKAGMDDYLAKPVKGK
TLERKLVRWSLTKRKSPRLRGEIALSTSDCSDTAEHCSNADIPCVGLDDGPRGDKDAPGQTQDAASTAGQ
ASHVADAGVVDSKVRALEEEGRQSPLTPKPMSHNGHEPSPFDSPAAYENIKPIRHSDTEEMVLQAQAGKM
MEAAGGREQPPLRSSSFRAPEARDSLTEENVGRLQEEGGHRRS

>EFX05752.1 ethylene receptor [Grosmannia clavigera kw1407](27)
MPTGRQLSINVEPLSIPRPALPVAPPVSSAPPPVRQVPSPAASEASRDDSEAATPVVGTATGGGSGTGTA
VENATGGRGGAASLEGYCKSNKQGGFNHNNPNPNPNHTLKRPDAHLVIDPTVSTISDITPILSPTKRPCL
RSSSGSIRLGRSISQHSASAKQHPELPPGTNLGFPATPADMLGRQNGEYGHQVVARQLMQRANAVADSAT
TAELAASWPVCDDDPATPRSSPLLSPLLPLRDLSIVELLDQDDRPTFIVDLTDKANFRPGPLQAVFANTA
LRAERSVFGPLVNTAYVSTTASQATQAEDFVRFKGWLLTLARSNGQAHERNPSVSSTTSNFSLPFSLAGL
RWTCSTLRQRYRVVRGSHCSCADSGSFSADARNCISNTAAVRVPPHSTWVPEGTLASPTETAADGEDYFG
TANITTEANCDNNIVLLGEDRAHLSYDWTQIELTGDTPQHIRLARSIDWAATPLGPVELWPADLRTISNM
VMGSPNAAIMYWGPEYTAIYNEAYVSLAGRHHPGLMGSKTPLLWGQDWANVQATFRTVWNSGKAMIRYDD
PVFMNRSGFLEETFLNWSIVPLIGSDGSVVGLLNPVFDNTKRWVNERRMQTLNELGEMTSKAQTVQRFWH
SVMQGLEKNQYDIPFVLVYSVASIGDDDESEQAAMHSSGIGDSANPTTPPQLMLEGSLGVTPGHPAAVAT
LDLHVSSDGFAPYMRQAMGTTTTGSATEMATPTPVVLSAEKGTLPAGLLTGLQGQRGFGDDCHTVVVFPV
YHPTALTAGTGCAALVAGFIVMGANPRRPYNREYQLFVHLLARQLTTSFSSAVLFEEETRRAERLARRAV
RDKQELSQQLRLRTQQVVESENKFMRMAEFTPVGMFVTDARGRITYCNDMWWEISQFRRLTRGGDKTKGE
SESFPAFPGDDDVSVWSSWMESVEVEDRAGLEAVWERMVLEKVQVTHEFRFRQKTRQPINTRTSEKTEMT
TWVLLRAYPEKDEKTGELKSIFGCIMDISQQKLAEAFESQRRQEAVEHKRQQENFIDITSHEMRNPLSAI
LQSVDEIMTSVAGFRAAVEAGQAGDVAALDDLLEDVLEAISTISLCANHQKRIVDDVLTLSKLDSKLLLV
RPTAVQPVMVVRTTLKIFEAEFYARDIRCILRVQPSYESLVGAGGWVKLDPSRLAQVIINLITNAVRSTQ
ASENRTIMISLGASREGELMTEPGVVDVADDVAEGKLVYIPRRLDDADVQPEGPEWGTGTKLNLHIAVAD
TGKDLNKGERDILFHSCAHKLPRTHVEYGGPGLGLFISWNLAELQGGQIGVASRKDQGSVFAFYVKCRMA
DEYPPNGQSADEIMGMPAAGEPENRFVTVYSIGLENGGLSMGMSLGMANSDDTEASLAMAGPRVLPAALR
HYHSSRAAVSTAVDSTADNSPTTTPATPTTTATTAAPMPHIGLPLSDDLPCLDVLIVEDNIVNQRVLQRQ
LDKCGNRTHVANHGGEALEALRRSRFWRDGPAADEQHDIVMDAVVGQFAALDASKDKDKNASSLGGDGGG
DNGNDSNDSRPATSINISIVLMDLEMPVMDGLTCARAIRDLERSGTLVRHVPIIAVTAYARPEQIENAKA
AGIDDVIAKPFRLAQLMPKILELVRKYQTI

>OAQ87716.1 ethylene receptor [Purpureocillium lilacinum](28)
MADADGRITYCNEMWRQVSKLQGHSDTVTDWMSSVNDDDRQTLETAWLRLIDDGEPISVEFRPSNQEQRA
DRPADAWFHLSAFFEKQTEGMRQCILGYVTDITSRKCAESIENDRRGRAADLRLQQSSFIDVISHEMRNP
LSVVLQCAEQIVNNFSTFMSQRDADETSSQLQSCLDAAVTINLCASHQKRVLDDIIILAKLNSNLLSVTP
VDEHPIKVVQQTLRMFEPELKSLGIEVEFKLDDSFDKYGISEIKMDPPRLQQVLSNLINKAMESTQGRER
RTITLTMSASKDLKEVTDQGVVYFDRFSHERTAGIHVKKDEWGAGETINIHCSLEDSGPGPTEEQLRALF
ETSQPGNRRSHGLQNGSSIGLFIAKILTETQGGQIGVSNTKTGSNLCFYIQGRKSTRQPAHNQQTSASEV
GHGDAAPATPHSPSLEGEPPTNPPLDILIVEDNVISQRVLQKQLRNTGHRALVANHGREALETLQKSRYW
VGQEAEGIDVSVILMDLEMPVMDGITCTKRIREYERDGTITKHIPIIGISAYARSEQIKNAKAAGIDDVL
PKPFRIQELMPKMEVLMGRRRKLSLCPNS

>OAQ83325.1 ethylene receptor [Purpureocillium lilacinum](29)
MDQAPIKKARIGSSPPRNFDIPPAATGPPPPPSRLHREGSFSPLFFSHAPSRHLGRPHSATASEIAATMM
LRDRGDPTGGVTTVKLPRASVSAASPALSGSTPGSLSSSIDMSMPSTSTDTRNVPSNLQSVQAMGALELI
EHDERPTFLVDLANPANVNKPSINILYINSSLRTCPEICNLVAVDPEGPILDDNFDRFRAWVYATSKSSG
DGLYLSLPYHEYGGITWTSTTLRQRFRFVSGNVTPVATRQASPMPLTEEPLPMDAEASAAAPSIPVSPMG
DAVDPPDYFGDAAPEPTGGNRASLGAIQSKLDNQSGPVHPDAFTNEVLQVQPNKVLFDWTRVPITDNLAE
HIKFAKSVDWAATPLGPMSEWAYDLRAMSNLVMGSPHPAAMYWGPDLVCIYNEAYVELAGGKHPQLMGMR
YIDAWSEIWSEIEPIFKSALESGQATMKHDNHLFIRRDGFLEETFFSWAIVPLVGVDGEVVGLYNPAFEN
TLRRVNDRRMLTLREIGERTASATTVSGFWPQVQKGLEYNDYDVPFSLIYSVKEDTESDVSSLHSGSLIH
SPQVILEGSPGVPEGHPAAPAQLDLRSSEEGFAPYMRQCMAGGGAPVVLSESDGTLPTDLLQGVNWRGFG
DPCSTIVVFPVVPTTTKEAVTGFIVLGVNPRRPYNDNYKLFIHLLSRQLATSMASVVLFEEEIRRGQRAA
RLAALDRQELSMQLHLRTQEANESEYRFTRMAEYAPVGMFIADAQGHIDYCNDMWWQISRHSRYDETELA
WMNSVREEDRPSLETAWKKLLEERVTISVEFRFKHSQQNGDHTIDTWVLMSAFPEKALDGSLKSIFGCIT
DISSQKWAEKVQNERREEAVEMKRQQENFIDITSHEMRNPLSAILQCADQIANNISTFTSHKVKEQVEKL
LENCLDAANTINLCASHQKRIVDDILTLSKLDSNLLAVTPVDEQPIKVVERALKMFESELLAHDIELEFQ
VDSSFEKHGVEWAKLDPSRLRQIFINLMTNAIKFTQGRERRIIRVSMSASKDISEITSKGVHYLDRNDIQ
RTAGMDIDEEEWGKGERINIHCAVEDTGPGLREDELKLLFQRFQQATPRTHVQYGGSGLGLFISRILTEM
QGGQIGVTSSKGVGSKFNFYIQSRKSLNPPSGFEPVSAFKIGRKVQAPAAATPQLKDTPASTPARGTTCS
EGRPLFDVLIVEDNIVNQKVLQRQLRNCGNNTFVANHGREALDTLQKSRFWAGQEDEGVDISVILMDLEM
PVMDGMTCARKIRELEKEGTIVRHIPIIAVTAYARPEQIENAKAAGIDDVISKPFRIPELMPRIEELVGK
YENLSVSSES

>OAQ77907.1 ethylene receptor [Purpureocillium lilacinum](30)
MADADGRITYCNEMWRQVSKLQGHSDTVTDWMSSVNDDDRQTLETAWLRLIDDGEPISVEFRPSNQERRA
DRPADAWFHLSAFFEKQTEGMRQCILGYVTDITSRKCAESIENDRRGRAADLRLQQSSFIDVISHEMRNP
LSVVLQCAEQIVNNFSTFMSQRDADETSSQLQSCLDAAVTINLCASHQKRVLDDIIILAKLNSNLLSVTP
VDEHPIKVVQQTLRMFEPELKSLGIEVEFKLDDSFDKYGISEIKMDPPRLQQVLSNLINKAMESTQGRER
RTITLTMSASKDLKEVTDQGVVYFDRFSHERTAGIHVKKDEWGAGETINIHCSLEDSGPGPTEEQLRALF
ETSQPGNRRSHGLQNGSSIGLFIAKILTETQGGQIGVSNTKTGSNLCFYIQGRKSTRQPAHNQQTSASEV
GHGDAAPATPHSPSLEGEPPTNPPLDILIVEDNVISQRVLQKQLRNTGHRALVANHGREALETLQKSRYW
VGQEAEGIDVSVILMDLEMPVMDGITCTKRIREYERDGTITKHIPIIGISAYARSEQIKNAKAAGIDDVL
PKPFRIQELMPKMEVLMGRRRKLSLCPNS

>OAQ76171.1 ethylene receptor [Purpureocillium lilacinum](31)
MDQAPIKKARIGSSPPRNFDIPPAATGPPPPPSRLHREGSFSPLFFSHAPSRHLGRPPSATASEIAATMM
LRDRGDPTGGVTTVKLPRASVSAASPALSGSTPGSLSSSIDMSMPSTSTDTRNVPSNLQSVQAMGALELI
EHDERPTFLVDLANPANVNKPSINILYINSSLRTCPEICNLVAVDPEGPILDDNFDRFRAWVYATSKSSG
DGLYLSLPYHEYGGITWTSTTLRQRFRFVSGNVTPVATRQASPMPLTEEPLPMDAEASAAAPSIPVSPMG
DAVDPPDYFGDAAPEPTGGNRASLGAIQSKLDNQSGPVHPDAFTNEVLQVQPNKVLFDWTRVPITDNLAE
HIKFAKSVDWAATPLGPMSEWAYDLRAMSNLVMGSPHPAAMYWGPDLVCIYNEAYVELAGGKHPQLMGMR
YIDAWSEIWSEIEPIFKSALESGQATMKHDNHLFIRRDGFLEETFFSWAIVPLVGVDGEVVGLYNPAFEN
TLRRVNDRRMLTLREIGERTASATTVSGFWPQVQKGLEYNDYDVPFSLIYSVKEDTESDVSSLHSGSLIH
SPQVILEGSPGVPEGHPAAPAQLDLRSSEEGFAPYMRQCMAGGGAPVVLSESDGTLPTDLLQGVNWRGFG
DPCSTIVVFPVVPTTTKEAVTGFIVLGVNPRRPYNDNYKLFIHLLARQLATSMASVVLFEEEIRRGQRAA
RLAALDRQELSMQLHLRTQEANESEYRFTRMAEYAPVGMFIADAQGHIDYCNDMWWQISRHSRYDETELA
WMNSVREEDRPSLETAWKKLLEERVTISVEFRFKHSQQNGDHTIDTWVLMSAFPEKALDGSLKSIFGCIT
DISSQKWAEKVQNERREEAVEMKRQQENFIDITSHEMRNPLSAILQCADQIANNISTFTSHKVKEQVEKL
LENCLDAANTINLCASHQKRIVDDILTLSKLDSNLLAVTPVDEQPIKVVERALKMFESELLAHDIELEFQ
VDSSFEKHGVEWAKLDPSRLRQIFINLMTNAIKFTQGRERRIIRVSMSASKDISEITSKGVQYLDRNDIQ
RTAGMDIDEEEWGKGERINIHCAVEDTGPGLREDELKLLFQRFQQATPRTHVQYGGSGLGLFISRILTEM
QGGQIGVTSSKGVGSKFNFYIQSRKSLNPPSGFEPVSAFKIGRKVQAPAAATPQLKDTPASTPARGTTCS
EGRPLFDVLIVEDNIVNQKVLQRQLRNCGNNTFVANHGREALDTLQKSRFWAGQEDEGVGISVILMDLEM
PVMDGMTCARKIRELEKEGTIVRHIPIIAVTAYARPEQIENAKAAGIDDVISKPFRIPELMPRIEELVGK
YENLSVSSES

>OAA81599.1 ethylene receptor [Akanthomyces lecanii RCEF 1005](32)
MHRAQDLHPSLTDDSTSCPADGSVSNLTKLPTPNGVDVLVIASPGLAAPVASKWLAASTAADTANTSNNP
SRTPDGLRPRRSSLLVGSCVASTDLLYGQPSPSVPSVHSNTILPSVVAGALTLHSRRLAQPDAAASAQPL
YIVGKRPSRVAQLDSVMASGPTKKSRTSSSPPRRFDLPHAATAPLTRASIRAMRESVFSPLFFSNSPARH
TSRPSVDSTADLAAGMLSPIGEDSRETVTTLKLPRANVSSVSPTLSGSTPGSMASSVDISGSSTSPDSIA
IPSNLQMIRSIGILELLENDIRPTFMIDLQNPSNTTQPHLPIQYYNPSLRACYDIHPLLNAGCDNNPMTP
EFSHFKQWALCSTSTAEQPELGFPSCEYGRINWTKSTVRQRFRFISGSINLSTSPERSDAGVASADTPEC
MDEDSLHAELEAQAETAATDVEPADYFGDATAEKPDDCRVNTFERALIDQANIVQPGHPDEFTNQVLQSR
ESRPSFDWTRIPMSDSLPEHIKLAKTTDWASTPLGAIEDWPNELRMLANIVMGSPHPATLYWGPEYICIY
NAAYIEIAGQKHPSIMGMRNFDAWAEIHDDVEPVFRSAWESGQATMKHDNHLFLRRDGYLEETFFSWSLV
PVVGGDGQVVGLYSPAFENTRRKINERRMLTLREIGERTATATTVSGFWPLVQQGLEYNELDIPFNLIYS
TSKEDAESEISSVRSGSLASPIHLTLEAASGITEGHAAAPKTVDLRTSEEGFAPYMRESISAGGVPIVLS
QEDGTLPAELIEGIQWRGFGDPCRTIVVYPIVSTSGGESITDFLVIGVNPRRPYDDDYRLFFHLLARQLA
TSMASAVLFEEEIKRGQMAAQLAAEDRRELSMQLLLRTQEANESEDRFTRMAAYAPVGMFIADAAGKINY
CNDMWWQISRHARNDILEDAWMDLVHQDDRKALGRAWTTLVEEKVTVSQEFRFKTFEQEGDRTMDTWVLM
SAFPEQNADGVLKSIFGCITDISSQKWAERVQRERREEAVELKRQQENFIDITSHEMRNPLSAILQCADQ
IANNITTFNTRNVKDVEALLESCLDAAHTINLCASHQKRIVDDILTLSKLDSSLLSVTPVAEQPVRVVRR
TLKMFEAELAAHDIDFDFTVDDSFARHGIKWTMLDPSRLRQVLINLMTNAMKFTQGRQHRQIKVNLSASR
DIAEVASENTYFPRNTNQMGSGIDIESEGDWGTGDKINIHCSVSDTGPGLAEEELQVLFQRFQQATPRTH
VQYGGSGLGLFISRILTEMQGGQIGVTSVAGQGSKFSFYIQSRQCADAPEPFEPLSCFTLPRQCRLPAGS
EAVTQTECASSQQATRKHPDPSQGPRYDVLIVEDNLVNQKVLQRQLVNCGNTTFVANHGQEALETLQKSR
FWAGNERNGVDISVILMDLEMPVMDGVTCARHIRELERSGTITKHIPIIAVTAYARPEQIANAKAAGIDD
VISKPFRIPELLPRINELVNQYSTPSVEA

>OAA69414.1 ethylene receptor [Akanthomyces lecanii RCEF 1005](33)
MLPRADLSTELDALRLWEILDADSRPTFVLDLDPNVDSAATCNLVTFKDTIVPVFCNEALRLHERLYESL
FVSCAIPANGHPDAQAKGPTAFAQFKTWAESITKHDVSNDIYPVGCFYDGVLWTGATIRRRWRLISGNQA
WQGPDLHLFTSKPGRHHAGNDTEAATQTANLAAKSTGARSALSQAITASNHQHSFNSIQSESSLSSYAPC
IPLSSPEMAVTDWTVAHPKGLLSDHVQYARTVDWVKTPLGPMESWSREFRQAANLCMANPHPAALFWGSE
LTMLYNEAYAAEVAGKKHPSLMGTGFSGPFAELWDYAGPIFAECARTGTSVRKDYDYLPIDRKGIVEETF
YNWSFTPLYGGTDRILGFYNAPFETTQEVVGKRRMQIITRLGESTARVKTVQDFWPCVIACFEDCHYDIP
FAFLYSIDDADRMTEAAASPNGATARTCQFQGSLGVPAGHTATPPQLDINGSSDGFIPSFRKAMRNQEAT
LLNVRDGSLPEAMIADFHWRGFGDPCHQAIVLPVRPTNEDRVLAVLVLGIAPRRIYDDEYEAFVRTLNRQ
LATSLASIILYESEVRRSREAAAVAAKQQELLKEELSLQANRMRRMTEFSPLGMFFISPEGVLLEANDQF
FEMTRIDRECQEPMSWTNCVADTSLESIRCAWAQMHDARTSWSGELLLKSHHASGTQSQENLEHWVLFTA
HVETRKDGSLKSVMGSITDISHLKWAQNLQMRQLEEAEEMRKRQNEFIDITSHEIRNPLSAILQCADDIS
CSLRDAPATCLASETVASCLEAAATISLCAQHQKLIVDDILTVSKLNSNLLQITPSIEQPDTILRQVIKM
FESEAVAKDIRMAIEHEPDQDETSRGPVILDPSRVSQILINLISNAIKFTMSSSKRVITVGTSILFEPPT
EADIPEFHFAPSETESKTPTNLNDCGGGSPVYVCFKVRDTGCGLAPQEQNALFQRFKQASPRTHARYGGS
GLGLFISKKLTELHGGQIGMASKAGHGTTFLFYIQARRSSNSNPAQWTEELRHVEPVLKQIRNADAASSR
VAHTPNPPATTPLTIETRASPSLEKPLANSHILVVEDNLINQKVLVKQLKKLGCQVSAANDGLEALVFLK
ETHFCVEGGLDLSLILMDLEMPNMDGSACVRRIRAMEKRNRISKRVPVIAVTANVRDSHVTAAKEAGMDD
VVTKPFSVGTLLKRMAPWIPLA

>OAA61551.1 ethylene receptor [Cordyceps fumosorosea ARSEF 2679](34)
MRKAQYLQTPTQDDDSTSRSSAVDCDTIPSLQATPNRADTPVVIASLSSAPRTAPSEWCAASTKTDTASA
RSPSRPSGLCPRRHPSLFVGSCIPPADILSGQPAPSLPPVHSNAVSPSLIARASNRQQHDLTQFDGTQPL
RFLGKRPFRLAQLSSAMASDPPKKHRTGSSPPKRFELPSVATAPLTRTSARQFREPVCSPLFFSNSPIRH
KSRPSADSTSDLAASMLAPLGQDSRETVTTLKLPRTSVSAVSPTASGSTPGSLASSIDVSGSSTSPDSVV
MPGNLQILRSIGILELLENDIRPTFMINLQNPSNTTQPHLPIQYSNPSLRACYELHPLVNAGFESNPTTP
EFNHFREWVLCSTPTAEQPELGFPTCEYGHITWTKSTVRQRFRFVSGSINLRESSDISDHGAPSAEAPEC
PDEDTIPSKLEAQADSEADALEPLDYFGDAAVEPSADSRANNFERALIHQSQNLQPGHPDEFTNQVLQSK
ESRPFFDWTRIPMTDSLPEHIKLVKTTDWASTPLGPIEEWPHELRTLSNLVMGSPHAATLYWGPEYISLY
NAAYVELVGKKHPRIMGMRHFDAWEEIYDEFEPVFRSAWESGQATMKHDSRLFLRRDGYLEETFFSWSLV
PVVGGDGQVVGLYSPAFENTRRKINERRMLTLREIGERTATATTVSGFWPLVQQGLEYNEFDVPFNLIYS
TSKEDAESEISSVRSGSLSHPTHLTLEASSGAPEGHPAAPKIVDLRTYDGGFAPYIRKSINMGGIPIVLS
QRNGTLPEELIEGLQWRGFGDPCRTIVVHPIVSTSAGESVTDFLIIGVNPRRPYDDDYQLFIHLLARQLA
TSMASVVLFEEEIKRGQMAAKLAAEDRRELSMQLLLRTQEANESEHRFTRMAAYAPVGMFIADAAGKINY
CNDMWWHISRCAREDMLEDVWMDLVHPEDKDALGRAWTTLVEEKVIVSQEFRFKTSEQEGDHTKDNWVLM
SAFPEQNADGHLKSIFGCITDISSQKWAERVQIERREEAVELKRQQENFIDITSHEMRNPLSAILQCADQ
IANNITAFNTRNIEHVEALLESCLDAANTINLCASHQKRIVDDILTLSKLDSNLLTVTPVAEQPVRVVRR
TLKMFEAELAAHDIDFEFTVDDSFEKHGVKWTKLDPSRLRQVLINLMTNAIKFTQGRQNRHIKVVLSASR
DISEVASESTYFPRNANQIGSAMDIDSEDDWGTGDKINIHCTVEDTGPGLAEEELRILFQRFKQATPRTH
VQYGGSGLGLFISRILTEMQGGQIGVTSTAGQGSKFSFYIQSRQCADASEPFESLSCFSLSRQCRLVAGP
EAGGQAECATHGQLAGGGARKPPSSTPAGGGGSSSSSAQHDVLIVEDNIVNQKVLQRQLVNRGHTTFVAN
HGQEALETLRRSRFWRGRERDGVAISVVLLDLEMPVMDGVTCARRVRALERAGTITRHVPIIAVTAYARP
EQIADAKAAGIDDVISKPFRIPELLPRIDELVSQHGGGDKSGTLPST

>OAA54971.1 ethylene receptor [Sporothrix insectorum RCEF 264](35)
MATRVRNSFFLFKLERTNLAVKALVNDVSTFERHTFEPDVLVKLPRGNIYAVDLDRGFAMPIWGLEGNGA
HLSDPRSVLDSESVGRLATTTPTKTKPAHQTNGGADNKSLAPAPRCCADVCARPVSTVAAFVTIARRSDL
EGPPGSPQPAGRWDLLTTPSRARVAVAMVPSTLCPAVSSAILVFFPFLVYVHVFVSFGSLLSIRTCNGPA
RGCNNPSGRPRSCWSDRTGDNQRLARPRPRPRPRSRGQTGTAVDVRGSARTTCSASGSNGSNNNDNTSKK
PNTLLDDQFTTAVSLTQPALQKDLRLRRQVGPGSHHTNLAPAAMIGRLHDEPDPEVVTKQFLPKGTVVAA
ATPAGSRPGTPAPDSSTLLSLPLRPSPSPVPLHDIDVVEVLDQDDRPTFFVDVTDPANAHPGPLVVLFAN
AALRAAQPVSDQILLRSHQSAEEDLAVIQNADYQQFKAWVLDPGDTEKEQTDNMQLEAGSRRIQSCAVRR
HSSSRKAFAGLWWTASTLRRRYRLIRATSTSRPAGTDGTGEATAGSWSKLTGTGTGVAIHADGVSGELIR
AAEGWHSESVARVDAIDGVIGAATERKDDVQAPFFDWTRIALTDDLPAHIRFARSVNWAATPLGPVEQWP
GDLRTMANMVMASPHPAALYWGPQYTAIYNEAYISLVGQKHPQLMGSNYADSWAEIWDDMQPSFHSAWHV
GQAMLKQDDRLFITRHGFLEETFFNWSIVPLVGRDGSVVALYNPVFENTRRKVNERRMLTLNEVGEKTAT
AQTVQEFWQAAQKGLEYNEYDVPFALLYSVLGSSSSDDGDGDDLESDVSSIVSGSVASPPRVVLEAALGV
PKGHPAAVTALDLRTSDEGFAPYMRASIVRAASGLTPGSPSPVLLSLDDGTLPLDLLAGLQGERGFDDPC
RTVVVFPVHHPTAPLSTTTAEDAASLSVSGFVVMGTNPRRPYNRDYRLFVHLLARQLTTSLASVVLFEEE
VRRSQRAARRAAQDRQELSQQLRIRTQQAADSENKFMRMAEFTPVGMFVADGTGRITYCNDMWYKISRHA
RQTPPRSRSRSRSRSMSSPASALTTAAYAAPPPPDTEEDEDASLWATWMDSVHEEDRPGVLAVWNRLIRE
KAIVTHEFRFQQNTAMSANSSVDDPIEIATWVLFRAYPQTDDTTGELKGIFGCITDISQQKLAEEFQIQL
RQEAVEHKRQQESFIDITSHEMRNPLSAVLQSVDEITSSIGELHSTMDDVGWKSDEDRVRVGGFLGSILD
ATSTISLCANHQKRIVEDILTLSKLDSQLVPLTPVDIRPVAVVRDTLNMLERELVAHDIRCTLRVQPSYQ
TLVGVGGWLRLDASRLNQVLVDLMMNAINFTRTSENRSIIVSLGASDGASDTFDSDAALSAADLRYVSGQ
QAQPGLTDRPEWGDGALVNLHIAVTDSGPGLQEDEKNTLFQHFSQASPRTHVQYGGSGLGLFISRRLAEL
QGGQIGVASYPGEGSTFAFYVQCRKTATSIPAEEPSTAPTPGDWSSLSAELPAAAASTIPVIIYAAGGTG
YRPRTCACTTESIPTTPAPAPVHLALASPPILLASPPPVTSPAAAAGAEWDLSSISVTPSAASSSGPVLD
ATTTRPDEPEPASALDVLIVEDNLVNQRVLQRQLDKGGNRTLVANHGQEALDFLRHSTLWCTTPEASDDE
PSAARVHISIVLMDLEMPVMDGMACARAIRAWERAGTLVRHVPILAVTAYARPEQIASAKAAGIDDVISK
PFRLAQLMPKIHELVTKYNSSSSTNTVTI

>OAA44548.1 ethylene receptor [Beauveria brongniartii RCEF 3172](36)
MPQTGSTSPSKLDLPSAVISPLTRASARHLREAVSSPLFFSNSPIRHTSRPSVDSTSDLAAGMLSPIGEN
YFQAVTTLKLPRASASTVSPAHSGSTPGSLASSIDVSGASSTSPDSIAMPTNLQMIRSIGILELLENDIR
PTFMIDLQNPSNTTRPHLAIQYSNPSLRACYDIHPLINAGFEDNPTTTEFNHFKEWALCQTSSPEQPELG
FPSCAYGRINWTKSTVRQRFRFISGSINRSEASHHSEPSTTGADASESIDEDTLPIELKGQAEAAPTDAE
PLDYFGDAATETLDNCHSNSLERALIDQAKHLQPGHPDEFANQVLQSKESRPFFDWTRIPMSDTLPEHIK
FAKTIDWASTPLGPIEEWPNELRMLSNLVMGSPHPATMYWGPEYVCIYNAAYVEIAGKKHPRIMGMRNSE
AWPEVLDDIDSVFRSAWESGQATMRHDNHLFLRRDGYLEETFFSWSLVPIVGGCGQVVGLYSSCFENTRR
KINERRMLTLREIGEHTAAATTVDEFWSLVQKGLKYNEFDVPFNLIYSSSKEEAESEISSIRSGSLGSPA
QVTLEASSRVAEGHAAAPKTIDLRTSEEGFAPYMRQSIRMGGVPVVLSQKDGTLPAALIEGIQWRGFGEP
CRSIVVHPIVSTSGGESITDFLIIGVNPRRPYDDEYQLFFHLLARQLATSMASVVLFEEEIKRGQMAARL
AAEDRRELSMQLLLRTQEANESENRFTRMAAYAPVGMFIADAGGKINYSNDMWWQISRRAREHHVEDAWM
DLVHENDKEALRSAWKTLVDEKKTVSVEFRFKSSGQESDHSMDTWVLMSAFPEQNADGLLASIFGCITDI
SSQKWAERVQNERREEAVELKRQQENFIDITSHEMRNPLSAILQCADQIANNITAYNTPNAEGVESLLES
CLDAANTINLCASHQKRIVDDVLTLSKLDSSLLTVTPVAEQPVRVVRRTLKMFEAELAAHEIDFDFTVDD
SFTRLGIKWTKLDPSRLRQVLINLMTNAIKFTQGRQLRQIKVNLSASRHVSEVANENTYFPRNNNQIGGG
IDIDSEDDWGTGDKINIHCSVEDTGPGLAEEELQVLFQRFQQATPRTHVQYGGSGLGLFISRILTEMQGG
QIGVTSAAGQGSKFSFYIQSRQCADASEPFEPLSCFTLSRQCRLPTGPEAAAQAECAANNRQAASKHQGV
PKGPRHDVLIVEDNIVNQKVLQRQLVNCGNKTFVANHGQEALETLQKSRFWTGNESDGVDISVILMDLEM
PVMDGVTCARRIRALEREGTITKHIPIIAVTAYARPEQIANAKAAGIDDVISKPFRIPELLPRIDELVSQ
YSTLSVEE

>XP_014175234.1 ethylene receptor [Grosmannia clavigera kw1407](37)
MPTGRQLSINVEPLSIPRPALPVAPPVSSAPPPVRQVPSPAASEASRDDSEAATPVVGTATGGGSGTGTA
VENATGGRGGAASLEGYCKSNKQGGFNHNNPNPNPNHTLKRPDAHLVIDPTVSTISDITPILSPTKRPCL
RSSSGSIRLGRSISQHSASAKQHPELPPGTNLGFPATPADMLGRQNGEYGHQVVARQLMQRANAVADSAT
TAELAASWPVCDDDPATPRSSPLLSPLLPLRDLSIVELLDQDDRPTFIVDLTDKANFRPGPLQAVFANTA
LRAERSVFGPLVNTAYVSTTASQATQAEDFVRFKGWLLTLARSNGQAHERNPSVSSTTSNFSLPFSLAGL
RWTCSTLRQRYRVVRGSHCSCADSGSFSADARNCISNTAAVRVPPHSTWVPEGTLASPTETAADGEDYFG
TANITTEANCDNNIVLLGEDRAHLSYDWTQIELTGDTPQHIRLARSIDWAATPLGPVELWPADLRTISNM
VMGSPNAAIMYWGPEYTAIYNEAYVSLAGRHHPGLMGSKTPLLWGQDWANVQATFRTVWNSGKAMIRYDD
PVFMNRSGFLEETFLNWSIVPLIGSDGSVVGLLNPVFDNTKRWVNERRMQTLNELGEMTSKAQTVQRFWH
SVMQGLEKNQYDIPFVLVYSVASIGDDDESEQAAMHSSGIGDSANPTTPPQLMLEGSLGVTPGHPAAVAT
LDLHVSSDGFAPYMRQAMGTTTTGSATEMATPTPVVLSAEKGTLPAGLLTGLQGQRGFGDDCHTVVVFPV
YHPTALTAGTGCAALVAGFIVMGANPRRPYNREYQLFVHLLARQLTTSFSSAVLFEEETRRAERLARRAV
RDKQELSQQLRLRTQQVVESENKFMRMAEFTPVGMFVTDARGRITYCNDMWWEISQFRRLTRGGDKTKGE
SESFPAFPGDDDVSVWSSWMESVEVEDRAGLEAVWERMVLEKVQVTHEFRFRQKTRQPINTRTSEKTEMT
TWVLLRAYPEKDEKTGELKSIFGCIMDISQQKLAEAFESQRRQEAVEHKRQQENFIDITSHEMRNPLSAI
LQSVDEIMTSVAGFRAAVEAGQAGDVAALDDLLEDVLEAISTISLCANHQKRIVDDVLTLSKLDSKLLLV
RPTAVQPVMVVRTTLKIFEAEFYARDIRCILRVQPSYESLVGAGGWVKLDPSRLAQVIINLITNAVRSTQ
ASENRTIMISLGASREGELMTEPGVVDVADDVAEGKLVYIPRRLDDADVQPEGPEWGTGTKLNLHIAVAD
TGKDLNKGERDILFHSCAHKLPRTHVEYGGPGLGLFISWNLAELQGGQIGVASRKDQGSVFAFYVKCRMA
DEYPPNGQSADEIMGMPAAGEPENRFVTVYSIGLENGGLSMGMSLGMANSDDTEASLAMAGPRVLPAALR
HYHSSRAAVSTAVDSTADNSPTTTPATPTTTATTAAPMPHIGLPLSDDLPCLDVLIVEDNIVNQRVLQRQ
LDKCGNRTHVANHGGEALEALRRSRFWRDGPAADEQHDIVMDAVVGQFAALDASKDKDKNASSLGGDGGG
DNGNDSNDSRPATSINISIVLMDLEMPVMDGLTCARAIRDLERSGTLVRHVPIIAVTAYARPEQIENAKA
AGIDDVIAKPFRLAQLMPKILELVRKYQTI

>KNG51750.1 ethylene receptor [Stemphylium lycopersici](38)
MDAGQIATGTSTVLPPAPARHGSQSQRHGKRLPDQHHQPFTTRHVAQAMQTIPEPDAESAHPDLAAITLL
DALDGDDRPSFATYIASARADYDAPLRLVYSNAALHTAAGMLARITGKDGTSVFAESTEPQRAFRDWVCG
WPRAGDVQCRGSAYTFEGHIWNALTVGRYRIISGVPTLLLWAKTAPGGTSMPHANGASKALQSEAAHRLP
AASSHHGEFPSASTRAKRRSFHYTPHLLPPDLKPDAHAEYFRSVDWASTPLGPMDAWPADLRCMANMMLS
NSAPAVLFWGDDVIMLYNEPYVQLLGALHPCMGKSARKEAPDHWLSFQPIIDHIKATGESMAEADMQLFI
NRDGFLEETHWSFQFMPMLDQHGRIVAYYQTFFEVTTHSLLQRRISSLVALGTQNASARDFASFWSSTLS
SLSLNDKDVPFALLYAAERHVSAQVPSVSSPGSIPPLDACILKGTVGVDADHPIAPATINIVEDSYILHT
FLRRTAKSGKATVVHLDHLPASAAAALEGIKWRGYGDPCRTIVICPIIPTSGDQVEGFLIIGVNPRRPFD
EEYQQYLQVMGRLLATSLASIVLFEEEVRQREKAIIQAALIQEQLMAEIKLKEGKFQRFAERCDVAIFIV
NARGDYTYRNQRWYDMFEVAKFDTNATEAWHKIAFEEDISYCEGLFMKLAMNHESVCFELRTRMPWSPPS
ELSQVDPDHVQHYAWILCSAYPELSPDGELLEIVGNVTDISKQKWAEGIQKFRTDTALQGKQHLEHFIDT
TSHEMRNPLSAIMQCADSITSTYEQDDRHVLTTNGWSAFVESTLDAAQTIAQCAQHMRHIVDDILTISKL
DSGLLDMTPVVAQPENIARHAVKMFDAEARAAGIDITLVVDQSYRDMEVKWASLDPTRVLQVLINLLTNA
IKFTRLEKVKSIKVALFASATEPTSVPRGIEFIDERLVGHDQHLEDDWKQGEELIYLQFSVTDTGRGLSE
EEKGTLFTRFSQASPRTHINYGGSGLGLFISRRLTELQGGAIGLSSTTGKGSTFSFYIKTRQTQPKTARK
DSLPQVFPEDVKHRSPVNQSARPLPPLRTLTSEDARDIKCSSPTVHPASASASARTVPSKHAHVQPDALG
LPLGPDLQELKRSKNIPEIMHVLIVEDNLVNQRVLAKQLRRLGCIVSVANHGREALDFLPKTNCWNHTHP
LSKSIARKETCHVPSTEPMPRDYDDALPIELSLILMDWEMPIMNGLTAVTEIRKLEKEGLLQERIPVIGV
TANVRQQQIDMAIQAGMDDVVGKPFRVAELLVRMRGIVTGVGAGEGKDADMGGYESFG

>ELQ63321.1 ethylene receptor [Pyricularia oryzae P131](39)
MEGSPIALDEFEPPVRIIYRLRQISGYIWDEDSPIYHTSYDTWHVSGTRFVPAHVAFQSPTAHHTPVSAS
SPPITSSSLSSATSPTSFTKPSPVRPPGLSDTHSSNGLFPVHCESCSECSAASTSPSSQTHATEAPLIEE
PVVARVSFHVLREERAFHIAKNLIAGSDRHCDHIAKPLELIRLARLPGDRGSVAVTIYSDAGENYLPEVL
DLGPAFFKARKAGEGLEIIKRSDFRLEDPISLPNFLDFAIGATECLELLHHGQGIIHGEIRGDAFHFNLE
SKKVKLASLGSGVRSFERGLTSTGWSALSKETGAKNKLLFISPEQTGRMPVEPDTRTDIYSLGILFWMLL
TQQPVFVGATPLDVVQMVLNRRVVNVSSERMDIPEAIGRIVAKCTEKDIHDRYSSASGLRYDLEKVKQFL
IDGNWLALKEWQVAERDVSSFFLLPPIMVGREEERKRLGKIIERAAKGHALNLRANPNRFSDGSNLSNEF
PDGATIYAEISSDGASSADGNTTRHSGSFTNTLSTDLRFRNFCQPSQSYDGNPLFSPDTLPSANPSFYSA
RASTRPWDRHQSVSFDTRSLADTVVSAERDLSYRHSSAIDSVSLGRQLGSAKLRRRGHCEIVLIEGAGGL
GKSCLLEAVWPEMRRKGYAAKAKFDTARKEPFGPLLKLLSSLFRQVWGGESDTTTPLHQALKQQVFPTWK
SLHKLLDLPEFLLGTVEPVMLRTIPIVNGAPIPAHGKLVSRAGPKRRGSSPGSSSSSARNVRPSTQSSHD
FLRAGTSTKSIRLMNSYLDILRTFTHYKFICFCLEDLHFADDESMDLISQVISARLNMLILITYRPEEMT
AAKMQKILTPPDLEDPIKSTGLTITRIPLSPLVEDDIAKYVAATLRRPPEEISPLVLVIQSKTAGNPLYM
REMLSACHRKKCVWHDYRENKWKFDLDRLFKEFEGEQNYDVLNTDFITRRLDELPAASRAILSWAALLGT
SFSFEFICHLLSGEFDDDGKDWHSGHKPTGYSQDEAVAGLESAVQAYIVVQGDRDDRFRFAHDRYIQAAA
KINSCDTRKMHFIVAQTLMKYCARDNHTKENTASHICEALGIIRAQVKDRMAYRSLLYECAEVSTARGAR
PTAAKYFSGAVALLQTDPWNETNEDVSYDETMRLYLAAAECYLFMGQLQLASGVLDTIFDCATSAFDKAP
AWVLRSRVYAQSGNSTKALACLKDCLRTMGVDCREDRTVEQCDEEFERLSAKIQSMDFNDVLQPRATHDE
ARADSIGAVLAEAISAAWWSDWLCFYQLSLYMLEMHLTTGAIPQSPMAFVQVSMIALARFNRLVLARDLG
EYAFALLNSTRDSFSMARGYMIQASFVGHVVQSVGLTAEQLESSLNYAASAGDRISAILGFGLYAQVRFF
ASEHCIDLESICNYSCEEIPNWQLDSRGGTMLIAVRQVSRALQGKTRVREALDVLSDDQHQAPAYKIWLE
QAMENTNRGLIFYESLEMAPLFLYGHYERAAEVGKFCVENSALIWSARNTRFAMLFYGLAIAGLVLRQRQ
DPRTGQRTAPDSTDVQDTIRELEKLHKQIVDWQVLDKVSYYCWSKLLEAQIAELTNAHGVALQRYEEALD
HAAEHDFVFEEALGNYLMAGTFIRLSARRSAWAALRDALSSYRQMGAAGVAEYIESEHSLLMRGPTVNPR
LVNAGTQTDGDAEAQSKHYNVLGDDGAAQQLTERGVAMTDASNDKVGAWRKSMTTVELDSGLPSLDVVDL
HAILQSSQIISSVLNVDELLKTMCDVILSTCGTSATLAAMVVQEQGADVPRADAAPEWCVAASGNPEKGA
EAHSPRIPLTNASVVAENVVLYTTRFREAVFVPNILTDDRFSNVSATWLHRNPAGKAVIAMPICHGDKPL
LGVLYIEGTPNSLSHRYRDVLQLLVNQVGISYSNALTMKAVEKVSAENVSMVQMQKQALEHAIEAEKKAK
DAEAKARQNVKLAEEAAKAKSIFLANVSHELRTPLNGVIGNSELLRDSLSNKEQLEMADSIRVSADLLLT
VINDILDFSRMEADKMKLYIIAFNPEEMVREVVRAVSYSNQEKTRRNNVQIIKEINLPQLLIYGDPIRLH
QVLGNLIGNSLKFTDRGSITIGARVDSETEDSATLSFWVKDTGIGIPPAQLAKLFQPFSQADPSTARKYG
GSGLGLSICKSLVETMMKGKITLDSADGVGTTAMFTVKFDKARPEIKAGEAQQIKQMVTSPETAQMRAEL
QHHHRHQHYHQYYHEENLEAARAMPSVVDLSQIPREMIRICIAEDNAINSRIAIQYAHRLGYITVDAYEN
GQLAVEALRKKAAEGVPYHICLMDVQMPVLDGYSASKLIREDPVEEVRSILIIAMTASAVAGDRERCLAA
GMNDYLAKPVRSDVLRKKLDAYVVGVNPTEHASEQASSSSTSPSAPTFPRYESNGAASDPPSRESTSARV
SPRPSSVENFASPMPGFRSPGSDAPRLAESSIASESNGNSARRQPRKLTKNRGGAETSKVDSNVMVVEKT
PKVLQKKNAPYRAGSTDAQHYENQSSLGSGRLDGNSRSHSIASLSSGGSREKIGTYPADH

>ELQ38680.1 ethylene receptor [Pyricularia oryzae Y34](40)
MEGSPIALDEFEPPVRIIYRLRQISGYIWDEDSPIYHTSYDTWHVSGTRFVPAHVAFQSPTAHHTPVSAS
SPPITSSSLSSATSPTSFTKPSPVRPPGLSDTHSSNGLFPVHCESCSECSAASTSPSSQTHATEAPLIEE
PVVARVSFHVLREERAFHIAKNLIAGSDRHCDHIAKPLELIRLARLPGDRGSVAVTIYSDAGENYLPEVL
DLGPAFFKARKAGEGLEIIKRSDFRLEDPISLPNFLDFAIGATECLELLHHGQGIIHGEIRGDAFHFNLE
SKKVKLASLGSGVRSFERGLTSTGWSALSKETGAKNKLLFISPEQTGRMPVEPDTRTDIYSLGILFWMLL
TQQPVFVGATPLDVVQMVLNRRVVNVSSERMDIPEAIGRIVAKCTEKDIHDRYSSASGLRYDLEKVKQFL
IDGNWLALKEWQVAERDVSSFFLLPPIMVGREEERKRLGKIIERAAKGHALNLRANPNRFSDGSNLSNEF
PDGATIYAEISSDGASSADGNTTRHSGSFTNTLSTDLRFRNFCQPSQSYDGNPLFSPDTLPSANPSFYSA
RASTRPWDRHQSVSFDTRSLADTVVSAERDLSYRHSSAIDSVSLGRQLGSAKLRRRGHCEIVLIEGAGGL
GKSCLLEAVWPEMRRKGYAAKAKFDTARKEPFGPLLKLLSSLFRQVWGGESDTTTPLHQALKQQVFPTWK
SLHKLLDLPEFLLGTVEPVMLRTIPIVNGAPIPAHGKLVSRAGPKRRGSSPGSSSSSARNVRPSTQSSHD
FLRAGTSTKSIRLMNSYLDILRTFTHYKFICFCLEDLHFADDESMDLISQVISARLNMLILITYRPEEMT
AAKMQKILTPPDLEDPIKSTGLTITRIPLSPLVEDDIAKYVAATLRRPPEEISPLVLVIQSKTAGNPLYM
REMLSACHRKKCVWHDYRENKWKFDLDRLFKEFEGEQNYDVLNTDFITRRLDELPAASRAILSWAALLGT
SFSFEFICHLLSGEFDDDGKDWHSGHKPTGYSQDEAVAGLESAVQAYIVVQGDRDDRFRFAHDRYIQAAA
KINSCDTRKMHFIVAQTLMKYCARDNHTKENTASHICEALGIIRAQVKDRMAYRSLLYECAEVSTARGAR
PTAAKYFSGAVALLQTDPWNETNEDVSYDETMRLYLAAAECYLFMGQLQLASGVLDTIFDCATSAFDKAP
AWVLRSRVYAQSGNSTKALACLKDCLRTMGVDCREDRTVEQCDEEFERLSAKIQSMDFNDVLQPRATHDE
ARADSIGAVLAEAISAAWWSDWLCFYQLSLYMLEMHLTTGAIPQSPMAFVQVSMIALARFNRLVLARDLG
EYAFALLNSTRDSFSMARGYMIQASFVGHVVQSVGLTAEQLESSLNYAASAGDRISAILGFGLYAQVRFF
ASEHCIDLESICNYSCEEIPNWQLDSRGGTMLIAVRQVSRALQGKTRVREALDVLSDDQHQAPAYKIWLE
QAMENTNRGLIFYESLEMAPLFLYGHYERAAEVGKFCVENSALIWSARNTRFAMLFYGLAIAGLVLRQRQ
DPRTGQRTAPDSTDVQDTIRELEKLHKQIVDWQVLDKVSYYCWSKLLEAQIAELTNAHGVALQRYEEALD
HAAEHDFVFEEALGNYLMAGTFIRLSARRSAWAALRDALSSYRQMGAAGVAEYIESEHSLLMRGPTVNPR
LVNAGTQTDGDAEAQSKHYNVLGDDGAAQQLTERGVAMTDASNDKVGAWRKSMTTVELDSGLPSLDVVDL
HAILQSSQIISSVLNVDELLKTMCDVILSTCGTSATLAAMVVQEQGADVPRADAAPEWCVAASGNPEKGA
EAHSPRIPLTNASVVAENVVLYTTRFREAVFVPNILTDDRFSNVSATWLHRNPAGKAVIAMPICHGDKPL
LGVLYIEGTPNSLSHRYRDVLQLLVNQVGISYSNALTMKAVEKVSAENVSMVQMQKQALEHAIEAEKKAK
DAEAKARQNVKLAEEAAKAKSIFLANVSHELRTPLNGVIGNSELLRDSLSNKEQLEMADSIRVSADLLLT
VINDILDFSRMEADKMKLYIIAFNPEEMVREVVRAVSYSNQEKTRRNNVQIIKEINLPQLLIYGDPIRLH
QVLGNLIGNSLKFTDRGSITIGARVDSETEDSATLSFWVKDTGIGIPPAQLAKLFQPFSQADPSTARKYG
GSGLGLSICKSLVETMMKGKITLDSADGVGTTAMFTVKFDKARPEIKAGEAQQIKQMVTSPETAQMRAEL
QHHHRHQHYHQYYHEENLEAARAMPSVVDLSQIPREMIRICIAEDNAINSRIAIQYAHRLGYITVDAYEN
GQLAVEALRKKAAEGVPYHICLMDVQMPVLDGYSASKLIREDPVEEVRSILIIAMTASAVAGDRERCLAA
GMNDYLAKPVRSDVLRKKLDAYVVGVNPTEHASEQASSSSTSPSAPTFPRYESNGAASDPPSRESTSARV
SPRPSSVENFASPMPGFRSPGSDAPRLAESSIASESNGNSARRQPRKLTKNRGGAETSKVDSNVMVVEKT
PKVLQKKNAPYRAGSTDAQHYENQSSLGSGRLDGNSRSHSIASLSSGGSREKIGTYPADH

>EHA56793.1 ethylene receptor [Pyricularia oryzae 70-15](41)
MEGSPIALDEFEPPVRIIYRLRQISGYIWDEDSPIYHTSYDTWHVSGTRFVPAHVAFQSPTAHHTPVSAS
SPPITSSSLSSATSPTSFTKPSPVRPPGLSDTHSSNGLFPVHCESCSECSAASTSPSSQTHATEAPLIEE
PVVARVSFHVLREERAFHIAKNLIAGSDRHCDHIAKPLELIRLARLPGDRGSVAVTIYSDAGENYLPEVL
DLGPAFFKARKAGEGLEIIKRSDFRLEDPISLPNFLDFAIGATECLELLHHGQGIIHGEIRGDAFHFNLE
SKKVKLASLGSGVRSFERGLTSTGWSALSKETGAKNKLLFISPEQTGRMPVEPDTRTDIYSLGILFWMLL
TQQPVFVGATPLDVVQMVLNRRVVNVSSERMDIPEAIGRIVAKCTEKDIHDRYSSASGLRYDLEKVKQFL
IDGNWLALKEWQVAERDVSSFFLLPPIMVGREEERKRLGKIIERAAKGHALNLRANPNRFSDGSNLSNEF
PDGATIYAEISSDGASSADGNTTRHSGSFTNTLSTDLRFRNFCQPSQSYDGNPLFSPDTLPSANPSFYSA
RASTRPWDRHQSVSFDTRSLADTVVSAERDLSYRHSSAIDSVSLGRQLGSAKLRRRGHCEIVLIEGAGGL
GKSCLLEAVWPEMRRKGYAAKAKFDTARKEPFGPLLKLLSSLFRQVWGGESDTTTPLHQALKQQVFPTWK
SLHKLLDLPEFLLGTVEPVMLRTIPIVNGAPIPAHGKLVSRAGPKRRGSSPGSSSSSARNVRPSTQSSHD
FLRAGTSTKSIRLMNSYLDILRTFTHYKFICFCLEDLHFADDESMDLISQVISARLNMLILITYRPEEMT
AAKMQKILTPPDLEDPIKSTGLTITRIPLSPLVEDDIAKYVAATLRRPPEEISPLVLVIQSKTAGNPLYM
REMLSACHRKKCVWHDYRENKWKFDLDRLFKEFEGEQNYDVLNTDFITRRLDELPAASRAILSWAALLGT
SFSFEFICHLLSGEFDDDGKDWHSGHKPTGYSQDEAVAGLESAVQAYIVVQGDRDDRFRFAHDRYIQAAA
KINSCDTRKMHFIVAQTLMKYCARDNHTKENTASHICEALGIIRAQVKDRMAYRSLLYECAEVSTARGAR
PTAAKYFSGAVALLQTDPWNETNEDVSYDETMRLYLAAAECYLFMGQLQLASGVLDTIFDCATSAFDKAP
AWVLRSRVYAQSGNSTKALACLKDCLRTMGVDCREDRTVEQCDEEFERLSAKIQSMDFNDVLQPRATHDE
ARADSIGAVLAEAISAAWWSDWLCFYQLSLYMLEMHLTTGAIPQSPMAFVQVSMIALARFNRLVLARDLG
EYAFALLNSTRDSFSMARGYMIQASFVGHVVQSVGLTAEQLESSLNYAASAGDRISAILGFGLYAQVRFF
ASEHCIDLESICNYSCEEIPNWQLDSRGGTMLIAVRQVSRALQGKTRVREALDVLSDDQHQAPAYKIWLE
QAMENTNRGLIFYESLEMAPLFLYGHYERAAEVGKFCVENSALIWSARNTRFAMLFYGLAIAGLVLRQRQ
DPRTGQRTAPDSTDVQDTIRELEKLHKQIVDWQVLDKVSYYCWSKLLEAQIAELTNAHGVALQRYEEALD
HAAEHDFVFEEALGNYLMAGTFIRLSARRSAWAALRDALSSYRQMGAAGVAEYIESEHSLLMRGPTVNPR
LVNAGTQTDGDAEAQSKHYNVLGDDGAAQQLTERGVAMTDASNDKVGAWRKSMTTVELDSGLPSLDVVDL
HAILQSSQIISSVLNVDELLKTMCDVILSTCGTSATLAAMVVQEQGADVPRADAAPEWCVAASGNPEKGA
EAHSPRIPLTNASVVAENVVLYTTRFREAVFVPNILTDDRFSNVSATWLHRNPAGKAVIAMPICHGDKPL
LGVLYIEGTPNSLSHRYRDVLQLLVNQVGISYSNALTMKAVEKVSAENVSMVQMQKQALEHAIEAEKKAK
DAEAKARQNVKLAEEAAKAKSIFLANVSHELRTPLNGVIGNSELLRDSLSNKEQLEMADSIRVSADLLLT
VINDILDFSRMEADKMKLYIIAFNPEEMVREVVRAVSYSNQEKTRRNNVQIIKEINLPQLLIYGDPIRLH
QVLGNLIGNSLKFTDRGSITIGARVDSETEDSATLSFWVKDTGIGIPPAQLAKLFQPFSQADPSTARKYG
GSGLGLSICKSLVETMMKGKITLDSADGVGTTAMFTVKFDKARPEIKAGEAQQIKQMVTSPETAQMRAEL
QHHHRHQHYHQYYHEENLEAARAMPSVVDLSQIPREMIRICIAEDNAINSRIAIQYAHRLGYITVDAYEN
GQLAVEALRKKAAEGVPYHICLMDVQMPVLDGYSASKLIREDPVEEVRSILIIAMTASAVAGDRERCLAA
GMNDYLAKPVRSDVLRKKLDAYVVGVNPTEHASEQASSSSTSPSAPTFPRYESNGAASDPPSRESTSARV
SPRPSSVENFASPMPGFRSPGSDAPRLAESSIASESNGNSARRQPRKLTKNRGGAETSKVDSNVMVVEKT
PKVLQKKNAPYRAGSTDAQHYENQSSLGSGRLDGNSRSHSIASLSSGGSREKIGTYPADH

>EGX91254.1 ethylene receptor [Cordyceps militaris CM01](42)
MAMASSKSKLSDESAPGLDLPPAGCLGRAWPRLSSFVFGLCTTVAQHFHSPSKTATLVQIDIHDNPSVQP
LYTNPPDDSTLRPIADTRSTSSPLGATDRRHPHTPVIASPGLAACECCVASTKLKSILPTSAPQVAQPAL
ARGDIIQSSPDHASRQPALSVQSGHPNTTFSTTLLAGASILQQQCLTLPDAVASAQILQPLGKRSSWLAQ
LEPAMTSGPPKKLRTGSSPSRRFELPSAATAPLTRASARAFREPVSSPLFFSNSPTRHASRPSVDSTSEL
AAGMLSPIGEDSYESVTTLKLPRASVSTVTPAPSGSTPGSMASSLDVSGSSTSPDSIAVPSNLQIIRSIG
ILELLENDIRPTFMIDLQQPSNTTQSHLPIQYSNPSLRACYDIHPLVYAGFESNPTTPEFEHFKEWAMCS
TQKAERPELGFPSCEYGRVNWTKSTVRRRFRFISGTINLRESPDCSDPGATSADAPERMDDEAIPLKLGA
QEDIAEAAGEPMDYFGDAAAETSDDYHANSFERALIDQAKNTQPGHPDEFTNQVLQSKESRPFFDWTRIP
MSDSLPEHIKLAKTTDWASTPLGSIEEWPHELRMLSNLVMGSPHPATLYWGPEYICLYNAAYIEIAGKKH
PGIMGMRNFDAWEELSDKIEPIFRSAWESGQATMKHDNHLFLRRDGYLEETFFSWSIVPVVGGDGQVVGL
YSPAFENTRRKINERRMLTLREIGEQTATATTVSEFWPLVQQGLAYNELDVPFNLIYSTAKEDAESEVSS
VRSGGVAQPTHLTLEASSGAPEGHVAAPKTIDLRTSEEGFAPYMRKSIRMGGIPVVLSQTDGTLPEELIE
GLQWRGFGEPCRTIVVHPIVSTSAGESITDFLIIGVNPRRPYDDDYELFIHLLARQLATSMASVVLFEEE
IKRGQMAAKLAAEDRQELSMQLFLRTQEANESEHRFTRMAAYAPVGMFIADATGKINYCNDMWWQISRRP
HPDILEDSWMDLVHPEDRAALGQAWSKLVEEKVTVSQEFRFKTFGREEDHRKDNWVLMSAFPEQNEDGIL
KSIFGCITDISAQKWAERVQIERREEAVELKRQQENFIDITSHEMRNPLSAILQCADQIANNITTFNTRN
LEDVEELLESCLDAANTINLCASHQKRIVDDVLTLSKLDSNLLMVTPVVEQPVRVVRWTLKMFEAELAAH
DIAFDFTVDGSFTRHGIRWTKLDPSRLRQVLINLMTNAIKFTQGRPHRQIKVHLSASRDISEVASPTAYF
PRNTNQIGSEIDINSEDDWGTGDKINIHCSVEDTGPGLTEEELQILFQRFSQATPRTHVQYGGSGLGLFI
SRILTEMQGGQIGVTSTAGQGSKFSFYIQSRQCADASEPFEPLSCFTLSRQCRLLAAPDAAAHADCASHS
PTAATARRHPGGTPRGPQHDVLIVEDNIVNQRVLQRQLVNCGNTTFVANHGQEALETLQRSRFWAGQERD
GVPISVVLMDLEMPVMDGVTCARRIRALQREGTITRHVPIIAVTAYARPEQIVNAKAAGIDDVISKPFRI
PELLPRIDELVSQYGSPSAEA

>EGX89627.1 ethylene receptor [Cordyceps militaris CM01](43)
MTPRLFTPRAEPPSELHALALLEILDADSRPTFVLDLDPNLDLAAPRDLALEHTINPVFSNEALQFHERL
CESLFAPSAATRASDNQHNKATTFAQFKAWAESATQHDGSKDIYPVGFFYNGVLWTGSTIRRRWRLISGN
QAWQGPDLQALMPTEHAGKAAPDMDDGTVATHTTEDSVCSQSVFSESTTASHRRYTIDSAPNGSSLSSYA
PCISLSSPEMAVADWTVAHPKGLLSSHIQHARSVHWAQTPLGPMESWSREFRQAANLCMSNPHPAALFWG
SELTMLYNEAYAVEVAGKKHPSLMGTGFSGPFAELWDYAGPIFAECGRTGTSVRKDYDYIPIDRKGIIEE
TFFNWSFTPLYGGTDRILGFYNAPFETTQEVVAKRRMQIVTQLGESTAQAKTVKDFWPCVIACFEDYHYD
IPFAFLYSMDDANQIPDAESSTHSAAATTCRFQGSLGIPEGHIATPPQLDLNGSRGEGFIPSFREAIRNR
GPTLLHTRDGSLPEPLIADFQWRGFGDPCHQAIVFPVRPTNEDRVLAVLVLGVAPRRIYDDEYEAFLRML
NRQLATSLASIILYESEVRRSREAAALAAKKHQLLEEELRLQANRMRQMAEFSPLGMFFISPEGVLLEAN
EQFFEMTGLDKECRLPMSWTDCVASTSQESISLAWAQMRDKRTSWSGELLLKSRPPSQSQAQEIFEHWVL
FTAHVETQLDGSLKSVMGSITDISHLKWAQNLQARQLEEAEEMRRQQNEFIDITSHEIRNPLSAILQCAD
DISSSLADADSTYPTKETLAACHEAAATISLCVHHQKSIVDDVLTISKLHSNLLQITPSVTQPETILRRA
VKMFESEALAKDVRLIIDRVPGQEDQDAATSVVLDPSRVLQILVNLISNAIKFTVSCTNRVITVSTCIQS
SPPEETDVPEFHFAPSDIESRTTDNASEWGRGRPVYVCFKVNDTGCGLAPREQTALFQKFKQASPRTHAK
YGGSGLGLFISKKLTELHGGRIGVASTAGHGTMFLFYVQARTSDVSTPARITEALGHMDIHSSSVAAGSR
RLPPSPRRTKAATEPRTPTPPNEALVNTHILVVEDNLINQRVLVKQLRKLGCHVSAANDGMEALDFLNKT
HFCVPSGASLSLILMDLEMPNMDGLTCVREIRAMERCRKIASHVPVVAVTANVRNTHIEAAKEAGMDGIV
LKPFSIRSLLQRIEPWIPIT

>EDU45080.1 ethylene receptor [Pyrenophora tritici-repentis Pt-1C-BFP](44)
MEYTASKPLGQETLECLGILLLATDNTHAARTEVFCAFDKIFHIAAYKRSEPWTTPKELAENIWEERLQM
RVATPSNFFNHVWEEILLVLNEFYIYLKDKETRTEPFMGLRMVPHTRFLLKMLQSGYNGQLADFATELGE
EQPPYADPPSNLDEIIDQRKHVDHFPAMEDVLLECQQNKHVGLAAIQVLLHEVAYTCSLFAQTECNPYDD
VLEYFASYRIRQLCYIFSNPTSRLDLKSRTYCASMNYRGIVDFVVLQASELLEHCDRKLLSWMMYAWFMR
CVAYTFGVDTHQYLIANFYRKIGLEEVADPEAYAIENFTPEGLKDRCIPGPMVQQWQQYSIVLQDVQFEA
TGPRIQIKHMAKPVQPLGDSACAVCLEVFDIRKAAMVAWKVLPAQHHIHKTAEYVRQSMRSDAEPKTEVA
SGDIAAVTLLEALDCDHRPSFAVRVPPHPNHDEWLDLVYSNTALHAVGGLLAKITGKDATSVFAEGSRTQ
LAFRNWVCGRAIQGDPLWRGPAYTYEGHVWNAITIGRYRIISGIPTLLLWVNTSLSAKGNRQIQAPPNKS
CTDAQSPYSLPPPSSPHEEPSNGAVLSPRHTKHASFDGMLHVLPSGVRSSPHTDYFRSVDWANTPLGPMQ
SWSSDLRCMANMVLSNTAPAVLFWGEHLIMLYNEPYIRLLGHLHPCMGKSIRTEAPEHWISFEPMVHHIK
ATGEPMAESDMLLFIDKDGFLEETHWCFQFVPISDRHGRVTAYYQSFYELTSHRLLERRVSSLVAMGTLS
ADARDFPSFWNTTLRSLSLNDKDVPFALLYAAERHVSAEMPSMTSPGSIPPLDGCILKGTIGVAANHPIA
PTNININDDSYVLHPAILRAAQSGKATVVHLDDLPEPSRVLEGIEWRGYADPCRILIVCPIIPTTGNQVE
GFLIIGINPRRPFDEDYQQYLHVMVRLLATSLASIVLFEEEVRQREKDIIQATQIQEQLMAEIQLKENRF
QRFAERSDVAIFITDPAGAYTYRNQRWYEIFEVASADTNATEAWFRIAFEEDLPYCESLFWKLATEHQSV
CFELRTRMPFIPPSNDCEQEPEDTQHFRWILCSAYPELSPDGELIEIVGNVTDISKQKWAEGIQKLRTDS
ALQGKQHLEHFIDTTSHEMRNPLSAIMQCADSITSSYGKDGRLSPAVGAMSSFLASTLDAAQTISQCAQH
MRHIVDDILTISKLDSGLLDMTPVIAQPENVARHAVKMFDAEARAAGIELSLVVGKSYRDLEVDWASLDP
TRVLQILINLLTNAIKFTRLEQQTRMVKVTLTASATEPKSVPDGIQYNDERLIGNDHHLEEDWKSGQELI
FLQFFVSDTGRGLSEEEKSTLFTRFSQASPRTHIHYGGSGLGLFISRRLTELQGGAIGVSSAPGKGSTFA
FYIKTRRASPTSSRKGSLPHVFPEDVKHRPQMPQAGRSRPTQLQRAFTSEFDRRSNSPGSVFRRQSSDSS
SMPTLIEHAHVNPESLGLPEGPDLQELQRTNSIPETLHVLIVEDNLVNQRVLSKQLRNFGCVVSVANHGR
EALEFLPKTTFWNHNHPMSDERARSDSLNTPFAEPICTDQEEEQPIALSLILMDWEMPIMNGLTAVSEIR
KLEESGLLKGRIPVIGVTANVRKQQIDMAMAAGMDDVVGKPFRVAELLLRMKDVIAVLGSDGVMKSPGMG
GYTSWG

>XP_006673082.1 ethylene receptor [Cordyceps militaris CM01](45)
MTPRLFTPRAEPPSELHALALLEILDADSRPTFVLDLDPNLDLAAPRDLALEHTINPVFSNEALQFHERL
CESLFAPSAATRASDNQHNKATTFAQFKAWAESATQHDGSKDIYPVGFFYNGVLWTGSTIRRRWRLISGN
QAWQGPDLQALMPTEHAGKAAPDMDDGTVATHTTEDSVCSQSVFSESTTASHRRYTIDSAPNGSSLSSYA
PCISLSSPEMAVADWTVAHPKGLLSSHIQHARSVHWAQTPLGPMESWSREFRQAANLCMSNPHPAALFWG
SELTMLYNEAYAVEVAGKKHPSLMGTGFSGPFAELWDYAGPIFAECGRTGTSVRKDYDYIPIDRKGIIEE
TFFNWSFTPLYGGTDRILGFYNAPFETTQEVVAKRRMQIVTQLGESTAQAKTVKDFWPCVIACFEDYHYD
IPFAFLYSMDDANQIPDAESSTHSAAATTCRFQGSLGIPEGHIATPPQLDLNGSRGEGFIPSFREAIRNR
GPTLLHTRDGSLPEPLIADFQWRGFGDPCHQAIVFPVRPTNEDRVLAVLVLGVAPRRIYDDEYEAFLRML
NRQLATSLASIILYESEVRRSREAAALAAKKHQLLEEELRLQANRMRQMAEFSPLGMFFISPEGVLLEAN
EQFFEMTGLDKECRLPMSWTDCVASTSQESISLAWAQMRDKRTSWSGELLLKSRPPSQSQAQEIFEHWVL
FTAHVETQLDGSLKSVMGSITDISHLKWAQNLQARQLEEAEEMRRQQNEFIDITSHEIRNPLSAILQCAD
DISSSLADADSTYPTKETLAACHEAAATISLCVHHQKSIVDDVLTISKLHSNLLQITPSVTQPETILRRA
VKMFESEALAKDVRLIIDRVPGQEDQDAATSVVLDPSRVLQILVNLISNAIKFTVSCTNRVITVSTCIQS
SPPEETDVPEFHFAPSDIESRTTDNASEWGRGRPVYVCFKVNDTGCGLAPREQTALFQKFKQASPRTHAK
YGGSGLGLFISKKLTELHGGRIGVASTAGHGTMFLFYVQARTSDVSTPARITEALGHMDIHSSSVAAGSR
RLPPSPRRTKAATEPRTPTPPNEALVNTHILVVEDNLINQRVLVKQLRKLGCHVSAANDGMEALDFLNKT
HFCVPSGASLSLILMDLEMPNMDGLTCVREIRAMERCRKIASHVPVVAVTANVRNTHIEAAKEAGMDGIV
LKPFSIRSLLQRIEPWIPIT

>XP_006670619.1 ethylene receptor [Cordyceps militaris CM01](46)
MAMASSKSKLSDESAPGLDLPPAGCLGRAWPRLSSFVFGLCTTVAQHFHSPSKTATLVQIDIHDNPSVQP
LYTNPPDDSTLRPIADTRSTSSPLGATDRRHPHTPVIASPGLAACECCVASTKLKSILPTSAPQVAQPAL
ARGDIIQSSPDHASRQPALSVQSGHPNTTFSTTLLAGASILQQQCLTLPDAVASAQILQPLGKRSSWLAQ
LEPAMTSGPPKKLRTGSSPSRRFELPSAATAPLTRASARAFREPVSSPLFFSNSPTRHASRPSVDSTSEL
AAGMLSPIGEDSYESVTTLKLPRASVSTVTPAPSGSTPGSMASSLDVSGSSTSPDSIAVPSNLQIIRSIG
ILELLENDIRPTFMIDLQQPSNTTQSHLPIQYSNPSLRACYDIHPLVYAGFESNPTTPEFEHFKEWAMCS
TQKAERPELGFPSCEYGRVNWTKSTVRRRFRFISGTINLRESPDCSDPGATSADAPERMDDEAIPLKLGA
QEDIAEAAGEPMDYFGDAAAETSDDYHANSFERALIDQAKNTQPGHPDEFTNQVLQSKESRPFFDWTRIP
MSDSLPEHIKLAKTTDWASTPLGSIEEWPHELRMLSNLVMGSPHPATLYWGPEYICLYNAAYIEIAGKKH
PGIMGMRNFDAWEELSDKIEPIFRSAWESGQATMKHDNHLFLRRDGYLEETFFSWSIVPVVGGDGQVVGL
YSPAFENTRRKINERRMLTLREIGEQTATATTVSEFWPLVQQGLAYNELDVPFNLIYSTAKEDAESEVSS
VRSGGVAQPTHLTLEASSGAPEGHVAAPKTIDLRTSEEGFAPYMRKSIRMGGIPVVLSQTDGTLPEELIE
GLQWRGFGEPCRTIVVHPIVSTSAGESITDFLIIGVNPRRPYDDDYELFIHLLARQLATSMASVVLFEEE
IKRGQMAAKLAAEDRQELSMQLFLRTQEANESEHRFTRMAAYAPVGMFIADATGKINYCNDMWWQISRRP
HPDILEDSWMDLVHPEDRAALGQAWSKLVEEKVTVSQEFRFKTFGREEDHRKDNWVLMSAFPEQNEDGIL
KSIFGCITDISAQKWAERVQIERREEAVELKRQQENFIDITSHEMRNPLSAILQCADQIANNITTFNTRN
LEDVEELLESCLDAANTINLCASHQKRIVDDVLTLSKLDSNLLMVTPVVEQPVRVVRWTLKMFEAELAAH
DIAFDFTVDGSFTRHGIRWTKLDPSRLRQVLINLMTNAIKFTQGRPHRQIKVHLSASRDISEVASPTAYF
PRNTNQIGSEIDINSEDDWGTGDKINIHCSVEDTGPGLTEEELQILFQRFSQATPRTHVQYGGSGLGLFI
SRILTEMQGGQIGVTSTAGQGSKFSFYIQSRQCADASEPFEPLSCFTLSRQCRLLAAPDAAAHADCASHS
PTAATARRHPGGTPRGPQHDVLIVEDNIVNQRVLQRQLVNCGNTTFVANHGQEALETLQRSRFWAGQERD
GVPISVVLMDLEMPVMDGVTCARRIRALQREGTITRHVPIIAVTAYARPEQIVNAKAAGIDDVISKPFRI
PELLPRIDELVSQYGSPSAEA

>CCF41426.1 ethylene receptor [Colletotrichum higginsianum]
MDMQMPIVDGLTSTKMIRAFERSSEHGGHSPIASHNGRTPIFAVSASLIERERDKYMDAGFDGWILKPID
FKRLNTLLLGIVEDDVRATCLYAPGKWEYGGWFNIRETKDKDGSDETTPAIEETPKETTHSTPETDEPN

>XP_001932890.1 ethylene receptor [Pyrenophora tritici-repentis Pt-1C-BFP](47)
MEYTASKPLGQETLECLGILLLATDNTHAARTEVFCAFDKIFHIAAYKRSEPWTTPKELAENIWEERLQM
RVATPSNFFNHVWEEILLVLNEFYIYLKDKETRTEPFMGLRMVPHTRFLLKMLQSGYNGQLADFATELGE
EQPPYADPPSNLDEIIDQRKHVDHFPAMEDVLLECQQNKHVGLAAIQVLLHEVAYTCSLFAQTECNPYDD
VLEYFASYRIRQLCYIFSNPTSRLDLKSRTYCASMNYRGIVDFVVLQASELLEHCDRKLLSWMMYAWFMR
CVAYTFGVDTHQYLIANFYRKIGLEEVADPEAYAIENFTPEGLKDRCIPGPMVQQWQQYSIVLQDVQFEA
TGPRIQIKHMAKPVQPLGDSACAVCLEVFDIRKAAMVAWKVLPAQHHIHKTAEYVRQSMRSDAEPKTEVA
SGDIAAVTLLEALDCDHRPSFAVRVPPHPNHDEWLDLVYSNTALHAVGGLLAKITGKDATSVFAEGSRTQ
LAFRNWVCGRAIQGDPLWRGPAYTYEGHVWNAITIGRYRIISGIPTLLLWVNTSLSAKGNRQIQAPPNKS
CTDAQSPYSLPPPSSPHEEPSNGAVLSPRHTKHASFDGMLHVLPSGVRSSPHTDYFRSVDWANTPLGPMQ
SWSSDLRCMANMVLSNTAPAVLFWGEHLIMLYNEPYIRLLGHLHPCMGKSIRTEAPEHWISFEPMVHHIK
ATGEPMAESDMLLFIDKDGFLEETHWCFQFVPISDRHGRVTAYYQSFYELTSHRLLERRVSSLVAMGTLS
ADARDFPSFWNTTLRSLSLNDKDVPFALLYAAERHVSAEMPSMTSPGSIPPLDGCILKGTIGVAANHPIA
PTNININDDSYVLHPAILRAAQSGKATVVHLDDLPEPSRVLEGIEWRGYADPCRILIVCPIIPTTGNQVE
GFLIIGINPRRPFDEDYQQYLHVMVRLLATSLASIVLFEEEVRQREKDIIQATQIQEQLMAEIQLKENRF
QRFAERSDVAIFITDPAGAYTYRNQRWYEIFEVASADTNATEAWFRIAFEEDLPYCESLFWKLATEHQSV
CFELRTRMPFIPPSNDCEQEPEDTQHFRWILCSAYPELSPDGELIEIVGNVTDISKQKWAEGIQKLRTDS
ALQGKQHLEHFIDTTSHEMRNPLSAIMQCADSITSSYGKDGRLSPAVGAMSSFLASTLDAAQTISQCAQH
MRHIVDDILTISKLDSGLLDMTPVIAQPENVARHAVKMFDAEARAAGIELSLVVGKSYRDLEVDWASLDP
TRVLQILINLLTNAIKFTRLEQQTRMVKVTLTASATEPKSVPDGIQYNDERLIGNDHHLEEDWKSGQELI
FLQFFVSDTGRGLSEEEKSTLFTRFSQASPRTHIHYGGSGLGLFISRRLTELQGGAIGVSSAPGKGSTFA
FYIKTRRASPTSSRKGSLPHVFPEDVKHRPQMPQAGRSRPTQLQRAFTSEFDRRSNSPGSVFRRQSSDSS
SMPTLIEHAHVNPESLGLPEGPDLQELQRTNSIPETLHVLIVEDNLVNQRVLSKQLRNFGCVVSVANHGR
EALEFLPKTTFWNHNHPMSDERARSDSLNTPFAEPICTDQEEEQPIALSLILMDWEMPIMNGLTAVSEIR
KLEESGLLKGRIPVIGVTANVRKQQIDMAMAAGMDDVVGKPFRVAELLLRMKDVIAVLGSDGVMKSPGMG
GYTSWG

>APW29917.1 ethylene receptor 1 [Rhizophagus irregularis](48)
MPINEGLAWFICIVDLSIAFAYYTIPFQLMYFMRKAPKLPFPLVFGLFCAFIILCGTTHIVASWMAWYQT
HVLSAVIKVICAIVSLFTAGALTVIIPKALDLPMKAVQYKDEIAVRLITESNLRDENQTMADFRRITHAI
RATLSKEIIYHNTAFQLCGILEADRCQIFTSKSIKAKFEGWRCAQDYVDGSESPLNVNSQLNPECSIIYS
TIEKRAATILGLDDKEFANLYLEGDYQNINKIILVPIAISENENGIIVIQNWDQVEYLTQEKWENTRTFL
TDLSEQISIALSQASLIEQDKIRIHQLAEQNEALIQARKEASAIQAHREFLAVMSHEMRTPLYAIFALTS
MLLEMPYLSHQEMSEMRDMLEIIKKSGDMLITIINNVLDFSKYEEEQLHLERVPFCVHEAVETSLDIVSL
QGQETSRPRINYVIDKNVPYNVIGDMTRFRQIIVNLLSNACKFTNADGDVMITVCSEFVEKNNTKKIRIK
AEVTDTGIGISKEVLPKLFEKFSQADASITRKYGGTGLGLAIVRKLVKLMNGDITVEQNTSASSGTKMIF
YVDLDVDPNSPTCPSLSPFLRQKSLSILEKHENNKIGLKQILNRCGLQRSPKFFTSLKQIIEDVDFFKGH
IDAIIIDFQLLVENNEIEFLKNGIKDKLLKIPILILVNPSLQRSIKSFKIEGDNVIFSSLPVKFKPMLSF
LEWNLREEDENSTLVMTESIGTNNEGSIMHYSCNGSYDSDFNSEIMSQNNDTQTEEELPLIDLSSSPDEY
YSDITSKQRRISLSSNERPGYNRKNSASTTNLPTLSLVNKSSESENSPKIGSHAIRRTATLPVSFDMSNF
ETISNDNTSVIPSECLKFGNVETDIPKLKVLVVEDNVINQMVTSRILEKLNQKCEIAGSGKTAISKCEEK
DYDVIFMDIMMADMDGFQTTEQIRSTSQDLRRPWIIALTANALWYDRFRCIESGMNDFVSKPAKKEDIRE
ALMRYLTRNSATATKNNNQQPHQSHQSRPSLSTSTSSTNVNGGYGSKI

>APW29921.1 putative ethylene receptor 1 [Allomyces macrogynus](49)
MRALAAAFTAVALVATIGAFGAAAAAATANANANPTVLHLGGQGEWHFARSSQAGPNAPPPPPSPPSPPS
PPPSSAPVSSSSPPSRDGTASNGGISSISSGMSTLMTVEMVADLLIGLAYVAIPCMIAFFQRQLVGATSP
TYRGLLVLFQAFILCCGATHILHALRFSSDSILLVVTKVITAAVSCLTSAMLFWVVPVAFSMPARLHRLE
SELGEMIREANRRQYGVHDGARRPLRELTARLRHEQLAESPGVDGAGGGANSAAAGGSSSNIATTTPNAE
DHHVDSEDEYKALPLERVCHLAVRAIAQSVPGFASVLMFMEPARDSVAPVAAPAELTTSGAGAGDDAVQP
DWMGPGLRCIAEYHPAAPSSSARAAGERLVLAHAPFRLRTCIEACLDLVAPRLEHVDVALNYILDADVPE
VVAGDRTRVTQILANLLGNAAKFTEQGEILVIVSTRPRRVVDPAVFTSVRKLDFRNPAQGVTPATLVAVS
PESIDRAGRPVESATPAEGDRKSSLSPGSRHREATSASSASAPDPLSPRLATQSRTRTNSLGGHTGYLYF
YVVDTGCGIHQHDMGRLFERFQQGQQGAARRQHGTGLGLAVSARLVELHGGQMAVQSAPGAGTVFSFSLR
MQYAGAAHAGDHDDVVHAAAVAWEPLWQAPAAPLGSPWTGLELVVVPDPRLASSARSLGSLLDAIGCAYT
CVPTVAQAQRVARRLHAAHVEPIHVAFLVVERALLAPATAPGSATDGGRGRRQELRAELLALQAIGPIAL
LTRRGRGDELTVDVTWFDYVLRKPVKRLSLERVLHKIADKHAQSSDAPPVVTDDVAAPLPTVVPTQVSVA
VPVAVRVPDANSPAIAAAAAGAAAGGFPAAGAAAAFPGIQRHDSVMLHSVLDRPFVADFPTHRSPAAAGT
PPAVAPFPLPPLIEPMATPSPAPSTPTSITTSRTTATPEREDWMRQAVLVLDDNVINLKVAQKLLKSIGV
TAITTANHGGEAVDMVERGAFDIVFMDVSMPVMLG

>APW29920.1 putative ethylene receptor 2 [Allomyces macrogynus](50)
MEVAGIVSDALIAIAYFAIPCQIVYFSRFIRLEGRGVQFKSVIILFELFILLCGLSHLIKVWTADNSWLM
TIVKVLTAIVSITTSALLVKLMPVVLKLPERLFVLEEELGLRIQNEQQLQAENSNLQKLRSITQSIRRTM
HFQSICDIACIQLTNHFDMVGCCIFALDLPGTMTPNTAASPNSPTTPVNHATSPTSNGNNSDMALCLAEY
SRLPPATSLSASSPSTGSSPPPSGTHLVVNPSGSSRQGKMTTAMSMGVLAALNAAGGGCVGVGATGVTKG
MRIDLSRLVATWSKTGEWRRISATTMHGVFGISLPRSPTNKSRATLTRADSVPENPLGSGDGVALAESYK
GKKDDDDEEIEIRVLATGRMDGSSPTSDRHGDANVIPEARYGTLAMMRVQGRRLIVLMMHEHEDVHASPG
VVQDALGQVEIALDQSLQIEQEASRRSQMSVLETEKREAEALNGMKTVFLATISHELRTPMNAIIGFVDL
LLTQYELSRDMRDILEIVSVSSSTLLNLVNDILDLSKLEFQGKQFTIEEAPLSILNVTEESVEVVYSQAE
RKSIKLNAILDHCVDLVLGDKLRVRQILVNLLSNAIKFTSQGSVTVTVSTKMPNTFLTLPPDHPDFARLM
VPRKQRVLDYSNANVKDAPAASNGPRTQIYFQVCDTGIGVEQDKMHLLFEKFQQVDATIARRFHGTGLGL
AITSRLVELHRGRVWVDSLPGVGTLFTIMLTFTPAPANVTQVPDEPAAPSLLSAASAHGSLAASADLSAT
SSTAPTIRIAVLDSCPIETRAIATLLKRMGCEAAAFESVAALVAAVEHDRAFESTRPLSAIVTEEDFVRA
LTGDDSQRLATLGLPVVTLVRIKSSSRMLIGEGLYRHTATKPLKLRTLEATLRGALEYHHNQWRRAQLGA
GDSVTASQMASRDGLAKTVSAPDREAALLEVGVEPGSQAVSEAMLVPVPDAAATAEVPSGAALLAHNVTQ
VEAAAYEVPTSATRVAGGDSGPNSGHASPKTAAPRPLCPKQVDMLRRAEGGARPAPSTAHSSSTGLSPAA
RPEGKLNVAGAPVMNRSLASLAQPVLFPPARKSPIEAVRAGTAAVGSISQLIQNCGTGGAGDGGLRDTLS
SLKVLVVDDNNINQMVAARTLKTLGIDKVDTANNGQEAVTYFETHPTVSIIFMDVSMPILDGLDATRAIL
ARSSHAPPGQRRRAPFICAMTASALPEERNTCLSTGMHDFVPKPTRRQDLMQLLDRYFTWRAAQDEEEAK
GSAPLGMGLLQPFLYVPPSSGKHDLQGQHP

>APW29919.1 putative ethylene receptor 3 [Allomyces macrogynus](51)
MIPITRASSGSASALAMTTTSTTMALAAALVSPLLLLFVVTAGPHHATHALPVPTPDPAPGILAASPLAP
NRVVSRASWHIDPPLHGPPRDPTGDPTATVWVAVSMVSDALIAFAYFAIPAQIFYFERHLQVDSLRGRLR
AIVWLFEAFILACGTTHLLKVWTTSDTATLALTKAVTAIVSVVTSVALVQLMPMAMLLPGRLFLLEEELV
VRAHNERVLQAENTNLTKLRAITLCVRKALEFHTICDIASVQLARHFDLVGCAVFALDAHCPVPDGPATP
AAVAAALATALRSAPPSPAISHCAWRFSPVPGHVPLADMPAAAPDTHPWAQHVALGPATCVALHHTPEYA
DLVAAQAAAAAAASPRPSSSSNDSSSRTSTGSAPRRIRAWTRFMQRRSSTDLAATDEHTSPAPPPPTAPW
SAPATPVVSAPIPGAAAATTASAPPGTLRHDDMHSPPPLPHARDMTGSTAVSGDSLATGASASTVLPPPR
TPLAVGARVDFAHVAAVWSRFPQRVVLDQPAVAAILGESAVPYATLVALRAQDRVVVVALLHRDRPVGEN
AILHDALGQIEIALDQAVQIEYEAKRQAQMSVLEREKQEAEALNSTKTVFLATVSHELRTPMNAIIGLVD
LLLTKYTLSRDMREVLEIVAVSSSTLLNLVNDLLDLSKLECQGNSFTLDHRPFSVLDVVEKSIEVVCTQA
EAKGLYLCAHLDHEFNVVVGDKLRLRQVLVNLMSNAIKFTERGGVTLCVTTEEPSMLVDEGDGESPTSAT
STPKTGARSERRSKRRQRILDYRQPAKATADKDRAAAAAASHVRRSSLPAPPLPPLPPPAPAAPSLSSDT
LVPAQADTVPPPPPAAAAADHGRDHGEADETVLPKRSVYFQVRDTGIGIEQDNMHLLFEKFQQMDATISR
RFHGTGLGLAITSRLVGLHQGRIVVDSVLGKGSVFTVELPFPVAQVAAGDAQSAPLKTPPHDSAVGAVRH
AHPPPPDPVPPTELVKPSLLLSEDQRPPRTLHAPAPSIPRSPRVRHPTTGSTGIPVAVADTCAAERSAIA
ALLRRMGCNPVPVDSTESLCAFFESETHEPGAEAPVIADAAVRVAAAVVEDWVAWSLDEPTRRALLDHKI
PVLVTAHIQLASKERATDTALAAGRTRKCKVPFRFGLSKPIKLRALHRLLRDALEECYTPAELAAAGCAM
PALDPQDMFTSPDDANTDVHADSAESAAPSTAAAAAAGPDPARIPQLHVLVVDDNAINLVVAQRTLASIG
VAQIGTAADGLLAVQYVDAHPDVDVILMDVSMPVMDGFEATRAILAKGARLVAGGELRAPFPYICAMTAS
ALPEERNVCLASGMHDFVPKPARCLDLVRVLERFVEWRDAFCPGMPVVVAPQLVGAHATVAAHAALELPA
PLEPIEEVASEVASVVASVKDDAGEEMPGGGGEEERVGGDRSGGTTEGQG

>APW29918.1 putative ethylene receptor 1 [Rozella allomycis](52)
MNSELTPLNITEIVSDVLISLSYFAIPLEIFYFQKLLPNPFKYRIVIWLFEMFIFACGTTHFVGSFKFSY
NVASIMVLTKVLTAIVSFITAILLIRVFPLAFSLQNRNMKLEEEIGLREENERELIKANASLLRFRRIVN
RIRSSLDENILIDTAVREIRREFAADVCLIAQKDSLAVAEGTFKVRGISFKTLKGSIDTLSLNSLNENKD
ASFMNKDEIRGIFGLDTSVKSGLFIRLKDSQNCELGIMFLLNYCYVNKFDEIEMELLHEVAIQISIALDQ
AISIEKERQSVENLKKEFQRNELLNKEKNAAEMTSKMTADFLATMSHEIRTPLNAIIGFGNILQQQSLTE
EQQEILEMITSSSNLLLNLINDILDYSKIESGFLSLEDKEFSLVSSVERVIMLNSQHSFSKNIQLNMFID
PSVPIMINGDETRLKQVLNNFINNAIKFTDTGEVIVTIATTEDYFKFYDFSEWKEFHVLAANNHNVPRLY
FRIIDTGIGIAEESLPNLFQKFKQVDSSITRRFGGTGLGLAISFKLVEIFHGSLSVSSLVGKGSAFSFSI
SLGSNPGKKWTENPAFSKKFSVAIVSPILRTRQSIEHILTCLEYPFKSFSSISEYSKSTDTYRIVLVDET
VSESHLDNITIPENCMLLVNSSSTIPVTFKQRFVACLTKPLRYTNIIKIFSSINNGNSISLDKAAHLSRS
SLFEKKLHILVVDDNAINRKVIAKLLESILCPQIDFAEDGAVAVKLALSKSYDIVFMDVSMPVMDGLTAT
RLIKKEKKVFIVAMTANALYQERLLCMESGMDDYLAKPVSRDDVISLLERFLKRL

>KKY23824.1 putative ethylene receptor [Phaeomoniella chlamydospora](53)
MHFTGMKAASFKSYQPPSNEKERGYPTELPVAIGTIAIVTCLAANGLLAHSATIARNKLAEVVRTRKKMW
AAIAQKENAEAAAIARTEFIASASHEIRTPLHQLQGYSDLLSRTKLTEEGRLLLYAMQDATRTLSLITSN
VLDWSRLEKGEAVCRPRALDVRGVCESIMNLLPNKEEGVDVELLVAVSPNVPHSVLVDETYMHRIVMNLV
SNSLKFTASGYVFLCINMHESRLLITITDTGVGIPTSFLPDLFEPFKQAQTRGAHRGTGLGLSIVKQLLQ
NIQGTINVESMFKDDPGLAGQNGVSPAIQQTRSTLALFSSHIPRFTSGLRAAWDVYGVDVHPVSDISDIL
PEWKYVWVDIPYLKKHEELIQQLSEQSDWIVLVPFDSETALYETLGTSPASQFLPVQTPLMFHRILETIN
LTSENRAAGDNMPRMVRFAPQVDVIDKGKETPHQRSASPPLVASSSLPDLKLRSGTVLLVEDNKINQKLG
TKMLKTLGYEVLLADDGQHAIDMVTEHDTAIDIILMDQSMPRKDGLSATREIRELEANGTLRGPFGRQSS
RRRPIIAVTAVVGPKAEAMCRAAGTDTFLAKPLSLARLRDMLEKFMDRGASTTETLESSHSSPGHRERVG
LQIDTE

>pdb|5UVL|A Chain A, Proteinase K
AAQTNAPWGLARISSTSPGTSTYYYDESAGQGSCVYVIDTGIEASHPEFEGRAQMVKTYYYSSRDGNGHG
THCAGTVGSRTYGVAKKTQLFGVKVLDDNGSGQYSTIIAGMDFVASDKNNRNCPKGVVASLSLGGGYSSS
VNSAAARLQSSGVMVAVAAGNNNADARNYSPASEPSVCTVGASDRYDRRSSFSNYGSVLDIFGPGTDILS
TWIGGSTRSISGTSMATPHVAGLAAYLMTLGKTTAASACRYIADTANKGDLSNIPFGTVNLLAYNNYQA
