# Supplementary material for: Comparative transcriptome analysis of Armillaria gallica 012m in response to ethephon treatment
Source: PeerJ. 2023 Jan 17;11:e14714. doi: 10.7717/peerj.14714 (PMC10088873; doi:10.7717/peerj.14714)
Supplement: Supplemental Information 9 [file peerj-11-14714-s009.fasta]

>Armga012mGene13219
MSFWSKAHSSKWAEDVANAGSNDNAISRTGTLPVPVISKPRTTKRTMLKPFKAFLKHFRRRLAPPTSRSMMDALDQAMNQPHDLSPSLEDEKDEIDEIVVDRCWSEEYASSSHSSDVADSTSGFGETFEERDSTSASHRAGFWASCRPLIFIRWRLWRYLQDFFNPRFENPVVELDYEKEVWEVSKSLALWASIFFIVNWLMAVLSIPTPTVLADKIFYFAIGPVLTFPILVLCLYDFPLKYSLFFQCFICLSAWSWSFYQILYVFLCGYYSDDVHAFTCGSKDFLSTFYYTSALQTVALFGLNLRRLPAMIGALSFLVFSTALIIPHHATWYRNIINFLAFQSFLLYMHYQRDMSARRLHMTRIRLKMQVHKTTKAQLNERKAADSKYRLTSYVFHEVRVPLNTAILAVQNMDASGTVPRGQLLEFNALEGSLSQMSQVLNDVLDFNRMDSGKFEVLMRPYAFHQVLRSMFLTLELATNARELDFETDLDMKIDDFARRAEYKALGESDENIELLLRDNPSGESTMGLVAGDENRLRQIITNLASNACKFTPKGGKLKISTRLILPEPSAGVDGEDATKASYSRSTSLDKDHEKTEHTRSLSVKELEEHNKQFDTGIGIPSHDMTNTKLFSAFTQTEQGRLQGGKGTGLGLALVRRIVKLSGGRLGVRSKVGQGSTFWVELPLGVGRKVLQPAQEPVPGTPGPSFMNMYTLTSRAGEDSLQSAKASVEGTEVVRLTPTSPSTRSASALHGLMNQGGSVELSIAKYDSHSPVPTRTIGDRSTGTEFPRAYMNYEDSDDSPSSQIILPPPLEQNSSDGTVTEQTSRNRPNFIALPSPQSFVLDPQQSPTVNPPSPSITRGSLTNSSSVLFHQYQVLVVDDDALTRRLMTRMLERLGCCVTTAENGEVALGILLGQSPLTKTPASDNSSPILEDLTPPTQRRFMVVFLDNQMPVMSGLKTVSHLREIGRRDFVVGVTGNALIADQKEYLEAGVDHVLTKPVLERSLTHMLHLAEHRRKSAAAAEPWGYWEHLTEHINIKIKLRTFSTANDDQSSLNQLRCQLYLGSQGRCYRGSPLSLRDLHPLNVHADGQYQARRKIDEG*
>Armga012mGene00474
MKTKRPSTAPSSEHAVLLPNSMQTLPEDEDDVDAANTPTLPATSTTEESYDWPTFISAYSLGRWDPHKTPNPPTGVREPDEIEITAMPTRKPGRNSGSAHRLRNSFSSPSAPSPTASPRIKPDLYLSLASSKYPAASLVSAATIRLAGTNVNLSPLALPSPEQEYTDPMKGVSVVVPGVHPDDSPNELVMTPGGTRKIMLKNFWKGVSAAENNHKSGEDEADYFSHATSSTSENSSSVPVSSTSPTPPRRTILTRQSSAPLPSPLVPAVHVASITQRAPNDEQLYNELGYFASPDPPDEMERRRALYKFNLWNTASDINFDRIAHLAKLVFNTKGVFICLIDGNDQYFKSEWGIKISPCSRMRSFCAHSILQRDDEPMIILDAQRDWRFASNPLVTGPPNIRFYAGAPLRTQDGYNIGTLVVIDDSPRDDFTPRHRHTLKEFAAIAMREMELWRDKIQLRIRDRIQKSMEQFSRECIEIDVENETPRDQNSFSRSTSPAVAPLSSLSAPASSSSTPKTTIPPYFRVNQQNVPHQVLPDYHPADTLLSTNPTSSRSSPSSPLHIHFPSASIPSTRPSSTEPPSRPPLRPRYSSYQHRSFLHSGSMDKVYSRAARLVQRTLDVEGVIVMDVSHCDVNANVPVFMPGDLEIDGHSPELSLSPDAGVPPSPPNAHSSLETGEGNVSVVMHYGDPTMETKIRSLSGEEWGRLGRFFDKWPEGRVMEGIVDSSWRAFLPTRVEYALTVPIFNIDKRPFALLCAYNSPDSQKRFLEGHELSYLRAIGVIILSAVLKRRMILADKAKSLFISNISHELRTPLHGILAAAELLDESHLNHSQTSFLQTIQACGTSLVETVNHVLDFTKLSGNSKSGGVENVIVPTTVNLMQLVEEAVDGCWVGHRARQAIVGDTGIGSVYSPPEEEGAPLTMRSNHVETVIEIGHRQQGWLLKCEKGGIRRVLMNLFGNSLKFTTDGYVHVGLRQLPRTDDLPPNKVKVELSVLDTGKGISHSFLKNHLFHPFSQENPLQTGTGLGLAIVHSIVRSESVDGKVDVWSDEGVGTEIKVTFPAELTDERSEVFGADMGSFKFDDCDRPASVSLVGFGHDHRGIQLLESVLKSYLTSWGFEVREDGSDLGDILILNEEVDLVINATEQHDTMRPFIVLSGSRGSPKVLSVASEHERIGGFCRILYKPGGPSRLRAALKLCVHALKIQSRTPEANSSDRKEGLHVDAAIDGITPSPSMSIISTRRNSEETGKFQMSRPTLPRSITAHPLQSPSWKGGSVNQERGTTGSSSEQIPEEEQTNESETSSTTINVGTGGTLLKSSVGTIQTRLSRFKILVVEDNSILRSLLKQWLAKKGYEFRDAVDGRDGVKVYQQEGPFDVILLDLSMPVLDGIGATAEIRQYEASETNHNRHQHPTKILALTGMSSLEDKRRAFEAGVDGYLVKPVAFKTLDAMFHKLGIS*
>Armga012mGene00417
MRSVQELSLLPALSLLPLGHPAAIYDVESVLDDNVAPLPVWTNKAFDAFASDGILRLSSEGEQELARSILRFSRTSKGHGSPLSLSFADGSILYASLQLQSLRWVILIGVIVAPAIGVKHGISQSALPMLDFAPGVRSTEVGRLVLDYNWASTPLGPMHAWPQSLKSVVSIMLSNPSQSCIFWGPDRILLYNEAWAQGSASKHPHMLGEPGRLAFSEIWDVFSKHCDAVDQGQTVSRTDDLLFFDSIPGQELVHGSLTDDNFIPNVTETYYTWSYIPVEIENGTVGGIVNNCMETTGKVLSERHMKTVRALAERCAPARTSHHVWESVLDVLEWNAVDFPYVLCYTGQTTSSDGAQSSSGVDTHSEQTNNDFLRTPNTTHLKLVGSIGIEPGHPIASPHQVELSSGTSEQGHWPFAEACAGLESLRAQNPCPQLFEPRGWKDPTGDAILVPLCTSYDSPVGLVIFGLNTRRPYDDDYSGFHHTIVRNLSAALSATQSFEQEVQRADELRALDRAKTTFFQNVSHELRTPLTLIRGPCDDALKADHGSLDSVNRTRFKLIYRASGRLLRLVNSLMLFSSAEARRLQACFCPVRLGPATADMASLFRSSIEKAGIDYNVTCGDSADERIAYIDLGMWEKIVFNLLSNAVKYTKSGHIGLDLAYTSSEVILSVHDTGCGIPEDQLDKILLRFHRVEASDGRSIEGTGIGLALTNELVKMHQGTIHVRSTMGRGSVFTVRIPLGCGHLQEKDIDHDFDSSSGLSVPGIGSYAAGIVEEAAGWLGEDSDTSSQLSHASSTELIMTPQRFTVLLAEDNTDARSYIKSILLNAVQEVVDVSDGQAALDYIHTRGPPDLIVTDVMMPRMTGTELLQKLADDPDPNVQAIPAIVLSARLGSEDRPDNIVRGAVDFLLKPFSSSELLNRVRTRLHTLKQRHELEKQVRERTFELKLTQQRYQRMSELSPVAIFETDDVDHGLITYANERFFTLTALPRILPLAFKSIIDRLTPEIQKAATSASLDAPIITGEPVQFDAVFANGKNAFVEVIALSDGRLLGTLTDQTEQRRIAAEQLSEERAKADLAVHQRRLQASFIDIVSHELRNPLSAIVQSAELLSGSVDRLQGIIDTLHAMNSNQDAEKLFEESSVELKDANHAVSSVTLCARHQTIIAADILAVSRLDSNLLSVNPVTFHLLEELQATLDMYSVQAAAQSIGFRLAISSDIEKETCVIADPTRFCQILVNLISNSCRILESWDGERSVNLYVAISPKRPFGTAKSPAMEHDATCVYLYCKLSDSGPGIPLDDQARLFTRFNDVHGNGVRRSGSIGGTGLGLYLCKKLAELQGGQIRHSSAPGEGAAFHFFIEARKAPDAPSTGAISPRRIVAKALSKTVPLNGLKNVSQLSLRTPSPSGALPLPISRAELTILIVEDNLINQMLLRRQLEKAGFHTATANNGLEALEYLESCVADTSKRYPSVVLMDLEMPILDGLDATGCIRDWEKTGRLPGPRLRVFAITGNARQGQVDAALGAGMNRVFIKPYKLAEIIERIEALEDMQH*
>Armga012mGene10275
MATPDPFRSHLIALLSVYSLGPSTAPLPKYNGPTDWQTDSILRSLAQFSARMYAAESVAHRVNKQEHRPDSRPSTTVQETDAEFPSKARSLGPTSINLNDLRTSHESYYLLCSPYFFSGISSFSTPISSGSPSVVAIGGPLDIAARDVARVCNAVANGDLSQKITVDVRGEVMVKLKDAINTMVEKLGQFAKEVTRVSQEVGTEGKLGGQAFVPGVEGTWQELTDVVNVLAGNLTSQVRSIAQVTKAVAVGDLSKQIEVDARGEILDLKNTVNGMVVRLRALAAEVTRVTLEVGSQGKLGGQANVPDVEGVWFELVRNVNRMCSSLTDQVRSIASVTTAVAEGDLTRKVEIEVEGEMQQLKRTVNSMVDDLNAFAGEVTRVALEVGTQGILGGQATVEGVKGTWADLTKNVNKMATNLTDQVRSISKVTKAVAMGNLTQLVDVNAQGEMLDLKITVNRMVEALSVFASEVTRVSLEVGTEGKLGGQADVPNVVGTWKALTDNVNLMAMNLTNQVRSIAAVTKAVAGGDLSKRVEIDVKGEFLELKETVNQMTSSLSVFADEVTRVAREVGTEGRLGGQAQVKNVAGTWKALTDNVNIMASNLTNQVRAIAIATSAVAHGDLTKKIVGLSVSGEMLELVETINKMIDQLDIFAVEVKKVAREVGTEGKLGGVADVGNVQGIWQEITLSVNAMAGNLTTQVRGFAQISAAAMDGDFTRFITVEASGEMDSLKSHINSMVFNLRDSIQKNTAAREAAELANRSKSEFLANMSHEIRTPMNGIIGMTELTLDSDLNRSQRESLLLVHSLARSLLLIIDDILDISKIEAGRMTMEAVSFSLRHTVFGMLKTLVARASQNNLDLTLDIAPDIPDHLIGDSLRLRQVITNLVGNAIKFTPPKISRKGLVALSARLVALDDQNVTLEFCVTDTGIGIPRAKLNMIFDTFCQADGSTTREYGGTGLGLSISKRLVSLMHGNMWVESEVNRGSKFFFTISSRISHVSIENIMAKMTPFTNRTILFVDTLGDKTGVVDRIAQLGLKPHVVHSVTEVANESQCPHIDTVVVDSLTVTENIRELDHFRYVPIVLLAPSVSRLNLKWCLDNSITAQLTTPVTPQDLSFALIAALESNTVNPVTVQSDLRYDILLAEDNLVNQKLAVKILEKYGHSVAIAENGNQAVELYKNSVLQNKPFDIILMDVSMPFMGGMEATEIIRSYEILTGLSRIPIIALTAHAMIGDRERCLQAGMDDHITKPLRRGDLLNAIHKLASEKNPSRNLLRRAPASI*
>Armga012mGene07235
MRRKFGLPTLPNLYFRPADGILSVPGYTFEKAMPWEDTGSMTYLAEGSSLKDSSNVLAKISPAQSNGSMCLEREAHILGRMALSSDNPALRMIDFISIPKENGDVVVLLLFHPGPNLLGRYLPPSKINELLLADMSRVRPSSSHGDIYMLGIEEPDFTEEMEAFDIMDLASFLEFAIQATHCLESLHKASIIHREVRANAFHLNAHSGNVRFVHFGNRAISLEKSGSPSSLVLKAFDESEKVKVKEALCYLAPEQTGSIETTTQDHRTDLYSLGIMFWTLLVGRGQMPFEGGPLELLHSIVQKRPMPVHDVRRDVPQVLASIIDKLLAKHPDLRYQSAYGLKTDLIECQRRLLVSVSASADTSATELIPHFDIALQDRFIEFTIPLALFGRDKELELVRNVIRNTSTSFSRHFSASKGYISISSSGSQGTGTGNGEDHTDSSGQICVEKYTLRPKTSLRSRPRTARAQVVVVAGPPGVGKSSMILINQAKWRSHGLWGHAKFQNVDSAPFSALLSCLSSVLRQLMVFHTDVHRFVTALKERLGPQIQNVPLLYQGTPELRDVLALLDIHVDTPKERLSSRELRARFQTLVENVFTVVAETRLFALFLDDLHEADDSTLDLVSSFINSKSRMLIFATIRSDRGDVVERVRSMFSSRSKPTWITLEPLSYNAISTLVSKTLHRAKEDCAPLSRVIYSASSGNAFSARSILNTFHRHNFITFNWERNSWQYDMAAIESSLDTEKTLDPTDLTFLVSQLRELPEEARKYLIWAALFGESFKVTEVALMMHLEDASGSSSSEDEHEDYLTFHRMDTTNSPRNSILGLQKALDEGWLIQRARDMCSFAHDRYRQAAQAEAANLPEDVAAKMSFRIVLMMLHETPVDVYRIAEHAKRCLSLLQDHPKRDELLSVLIEAGEAAWTRGAHELAIRSFHSARALLRGDPWSEHPQRTFSLFSRIASLANWGGDFVTSDELVQDCMLHAQRPEQTAYLLRLRSRNHWMRGNFKDALSDNLLALKILGVEIDPAPTRRKADRMFEEVKNEILAVGFDEILSIPRTTDPRHLLAVELLNDAGTNAYWSTSPAFADVIGLTTIQQALRNGMAPGTALGFFFALGGAAEQRELYRFSADLARLALRIAERHGSSSEKCRAQVLYCSMVSGYDSMHISTMIPRLEEAIQYGNSAGDRVYTAFARVHAIITRLFVCEHINELVTAAEDCVNEIKQAASGADMIALAQSCLNVIRALGGYTYARSADTAFDTDAFNEAEYLIQLREQSGNPALAFSWYNSFKIVGFYCLGFFDEAAELGFSLYDTRDRHPNHRHVRYGLFFHSLAMISSMRKRNVTEETRTRYLKQIELNQRFIKKWLSPSPVNTSTWVALVDAELSSLLNKPNANKQYDTAVKLAVNHDWLLEEGWGLYLQGCHFVRTGVEGLGSELQRRGISRHSQWGAQGIVNYLNTVVGSRPQYPLKRPIFMTDVAVQTESATVDDPNFPYGQTNTTMGDEQESTLSASDLASILKWSKDISSDINLSSALQRLTEIATETSGSQNTCVVITREDGDYTVATSMTPPEQCQVYEHPRSVRSLANPLQKAIIQHTINSKERLLFDDAASDSRFAAEARQTVYRSVICLPIFSNRGQTFGTVYVSSKYSFSQNIVIMLTLLCQQASISISNALLFRSVQASTRENLKMIAAQRDALETARKSREDALKATKIKSNFLASMSHELRTPFSSFYGLLDLLSGTELNPGQSEIVQTAKQSCELLLKIIDSILDYSKLEASALKLEPCGFLVENIIADCMELLLPVAAKKLDLSFNIEPDVPPWVYADDARIRQVLMNLIGNAVKFTEKGYVQVSCSVANPASVSSSDEVNIKFVIQDSGIGLSPSDVELLFVPFQQADNSSTRRFGGTGLGLSISRQLVKLMNGAIGVQSELHAGSMFWFTIPVKIFHSEESKRSLLDIQNLRASLQQPQILVISGSRVTLALLNTFFTGFTVTAISNLQEAEMFLRSFSNLHAPLDFIILDDQSDEHANDLAHFLRSLHVSALQDTKIIHLYTPTTNLSRQSIFGTSTPGVVKMTKPPRQARLLQTLAGLKNLPNAIPSVSSTEVSKAVQNVAAAQRTLYGNVLIAEDNPIAQQLLVKQLQRYQLNVTATSNGNEAISEWESRDPGHFTVALFDHHMPICDGVEAAKRIRMLENKRKCQVMLPIVALSADCQESTKQLCLSAGMNAFFSKPLKKSDLISLLSMFGPSLPVT*
>Armga012mGene04732
MYGDDRDHDNPPQRHISPSKSFVYPVKSLLTGIQPAQEHTGGVSRTVVSSIGAPPSPELSKWIAGEVERAHDTTTNPDKPAYDPNEAPFLSNVSPRRSHSMATASPSHSAFAGRRSAKKNQSISGTSHFPIESELPSPANFSPRFPSGSSSAGAKPSSSLPSSTSSGLAEFHSCQSPAIPAQDAFASTSTSLAPEAVPSPFNPSELGLVHLGPISTSSHSSTSGALHSGRIDSCTPDASGRFNSSDLSATDNTGPSASPEDSADTQLSSEEPLFTVRFQAMQDEHGHHVVLGREGKLTRCEDEPIRTPGAVQGFGVLIVVDEKDDVLVVRQVSENSTQLLGLSPRYLFSLDCFTDTLPESQADLLWNNVQFLSEPGSQPPDDGHDPPHIFRISGWGAPGTAKDPPVVVASDGASSEDRCLWTCWCAMHRPPSATGPNSKLFVMEFELEVDVLNPLYPPQPEATNPASPGQNASDFDSDSITAGEASNDGMGRTSLGDQPPELHTSPQPSPPSLPPPGANSLNAPAVMSSLSGLDGDDTWIPSAADIMESTMSVSKPLPALERLRRLGRIAASEPTSAKSKSRRGKKAIIPGGSDMMDVLAVMAQINEQLGDPPDLETFLKVVVGIIKDLTQFHRVLVYQFDERWNGQVVAELVDWKITHDLYKGLHFPAADIPAQARQLYTTNQVRILYDRGQATARIVVRSKEDLEQPLDMTHCHLRAMSPIHIKYLGNMGVRASMSVSIMAFGTLWGLVACHSYGARGMRVSLPTREMLKLLSQSISRNIERLSYAQRLHTRKLINTMASENHPTGYIVSDFDSLLSLFDADFGILVIGDGAKILGPNANEHGQEILIMTEYLRLKQFGTIQVSQEVTTDYPDLKISTGLDVVAGLMYVPLSSGGKDFIAFLRKGQPRDVHWAGKPFKGDGSKAMLEPRKSFKIWSETVAGRCRAWTDEQLETAGVLALVYGKFIEVWRQKESALQTTKITNLLLSNASHEVRTPLNHIINYLEMALNGALDSETRDNLSQSHSASKNLLFTINDLLDLTRLESGNETSFNQLFNLPAAVEEAIGPYRKVIGDARKIQTVVQNLTANALKYTAEGSITVCYGGGDRGGRYRVESLEPKTSADAGVGLGLAVVARIVEQLGGQLRVDSRVKQGSRFSFLIPLSFHTGAVNPLSSSSQTSSSDSLRIRSRPPSINSNNEIDSLVEAISSNHMGPKSSSPKSSPLLEDQRNIDDSPNIPAPKRSEGTFEVVGSQVPVRPIKMDENISTPSANLRLGTVALRSAHGSRVATSAKLGPSQKCAPSKLRVLIVEDNILNQKLLAKRLKLDGHTVVNTMNGQEGLDIMRADRDFDCVLMDLSMPILNGFEATEQIRAVEAKSPASALRLSHRLNGRIPIFAVSASLFEQQRDKLSKCGMDGWILKPIDFKRLGVILSGVTDVGQRQRDLYRPGCNWESGGWLREHLPLDS*
>Armga012mGene02366
MDFSTEAISLWKYEKVFEKPSIVWQFFDGPLHSSCPGGYLVCIVILKSFLSASFLETSQLSWLGARTPLFKVAVLGPSLRPAHTLIMLFSLQQVFGVEVPSGVMRTSGSSRGGTIRSLVPSTTGQSLAIGQCRHPSSFPTTRNYYLPYLSDNIHLVALLSIYALGPSSAPFPKYDGPTNWETSSILRSLEEFSKRMYAAEHTLKVSGVSAREKQTLPVTEESDVEPILKHRPSGLSPIDLPTSQGLSPVHDTPTLSTPLVEVPVPDTMQCPRCGVWTTDSGTIYRISSSSIHIPPGSPSVVAAGGPLDTAARVSGMSAVEELKLLKDQVQDVARVCNAVANGDLSQKITVDVRGEVMIKLKDAINTMVERLGQFAKEVTRVSQEVGTEGKLGGQAFVPGVEGTWQELTDVVNILAGNLTSQVRSIAAVTKAVAVGDLSKQIEVDARGEILDLKNTVNGMVVRLRALAAEVTRVTLEVGSQGKLGGQADVPDVEGVWFELVRNVNRMCLSLTDQVRSIASVTTAVAQGDLTRKVEIEVEGEMQQLKTTFNSMVDDLNAFAGEVTRVALEVGTQGILGGQATVEGVKGTWADLTRNVNKMATNLTDQVRSISKVTKAVAMGNLTQLVDVNAQGEMLDLKITVNKMVEQLSVFASEVTRVSLEVGTEGELGGQAIVPGVFGTWKALTDNVNLMAMNLTNQRVRIDVKGEFLELKDTVNQMTSLLSVFADEVTRVAREVGTEGKLGGQAQVKNVAGIWKALTDNVNVMASNLTNQVRAIAIATSAVAHGDLTKKIDGLSVSGEMLELVETINRMIVQLNIFAVEVKKVAREVGTEGKLGGAADVGNVQGIWQEITLSVNAMAGNLTTQVRGFAQISAAAMDGDFTRFITVEASGEMDSLKSHINSMVFNLRDSIQKNTAAREAAELANRSKSEFLANMSHEIRTPMNGIIGMTELTLDSDLNRSQRESLLLVHSLARSLLLIIDDILDISKIEAGRMTMEAVSFSLRHIVFGMLKTLVARASQNNLDLTFDIAPDIPDHLIGDSLRLRQVITNLVGNAIKFTPPKISRRGLVAVSVRLVASDEQNVVLEFCVADTGIGIPKSKQNIIFDTFSQADGSTTREYGGTGLGLSISKRLVVLMRGNMWVESEVTKGSKFFFTISSRISRVSMETIMAKMVPFSNRTILYVDTLGDKTGVAEQMSQLGLKPYVVHSVTEVGSEPPGQHIDTIVVDHLTVTESIRELDHFRYLPIVLVAPSISKLNLKWCLDNSITAQLTTPVTTQDLSSALVAALESNTVNPVTVPTDLRFDILLAEDNMVNQKLAVKILEKYGHSVAIAENGNQAVESYKNSVLQSKPFDVILMDVSMPFMGGIEATEIIRSYELATGLSRIPIIALTAHAMIGDRERCLQAGMDDHITKPLRRGDLMNAIHKLATEKNPSRNTFRRAPATM*
