# Supplementary material for: Comparative transcriptome analysis of Armillaria gallica 012m in response to ethephon treatment
Source: PeerJ. 2023 Jan 17;11:e14714. doi: 10.7717/peerj.14714 (PMC10088873; doi:10.7717/peerj.14714)
Supplement: Supplemental Information 10 [file peerj-11-14714-s010.fasta]

>Armga012mGene13219
MSFWSKAHSSKWAEDVANAGSNDNAISRTGTLPVPVISKPRTTKRTMLKPFKAFLKHFRRRLAPPTSRSM
MDALDQAMNQPHDLSPSLEDEKDEIDEIVVDRCWSEEYASSSHSSDVADSTSGFGETFEERDSTSASHRA
GFWASCRPLIFIRWRLWRYLQDFFNPRFENPVVELDYEKEVWEVSKSLALWASIFFIVNWLMAVLSIPTP
TVLADKIFYFAIGPVLTFPILVLCLYDFPLKYSLFFQCFICLSAWSWSFYQILYVFLCGYYSDDVHAFTC
GSKDFLSTFYYTSALQTVALFGLNLRRLPAMIGALSFLVFSTALIIPHHATWYRNIINFLAFQSFLLYMH
YQRDMSARRLHMTRIRLKMQVHKTTKAQLNERKAADSKYRLTSYVFHEVRVPLNTAILAVQNMDASGTVP
RGQLLEFNALEGSLSQMSQVLNDVLDFNRMDSGKFEVLMRPYAFHQVLRSMFLTLELATNARELDFETDL
DMKIDDFARRAEYKALGESDENIELLLRDNPSGESTMGLVAGDENRLRQIITNLASNACKFTPKGGKLKI
STRLILPEPSAGVDGEDATKASYSRSTSLDKDHEKTEHTRSLSVKELEEHNKQFDTGIGIPSHDMTNTKL
FSAFTQTEQGRLQGGKGTGLGLALVRRIVKLSGGRLGVRSKVGQGSTFWVELPLGVGRKVLQPAQEPVPG
TPGPSFMNMYTLTSRAGEDSLQSAKASVEGTEVVRLTPTSPSTRSASALHGLMNQGGSVELSIAKYDSHS
PVPTRTIGDRSTGTEFPRAYMNYEDSDDSPSSQIILPPPLEQNSSDGTVTEQTSRNRPNFIALPSPQSFV
LDPQQSPTVNPPSPSITRGSLTNSSSVLFHQYQVLVVDDDALTRRLMTRMLERLGCCVTTAENGEVALGI
LLGQSPLTKTPASDNSSPILEDLTPPTQRRFMVVFLDNQMPVMSGLKTVSHLREIGRRDFVVGVTGNALI
ADQKEYLEAGVDHVLTKPVLERSLTHMLHLAEHRRKSAAAAEPWGYWEHLTEHINIKIKLRTFSTANDDQ
SSLNQLRCQLYLGSQGRCYRGSPLSLRDLHPLNVHADGQYQARRKIDEG*
>Armga012mGene00474
MKTKRPSTAPSSEHAVLLPNSMQTLPEDEDDVDAANTPTLPATSTTEESYDWPTFISAYSLGRWDPHKTP
NPPTGVREPDEIEITAMPTRKPGRNSGSAHRLRNSFSSPSAPSPTASPRIKPDLYLSLASSKYPAASLVS
AATIRLAGTNVNLSPLALPSPEQEYTDPMKGVSVVVPGVHPDDSPNELVMTPGGTRKIMLKNFWKGVSAA
ENNHKSGEDEADYFSHATSSTSENSSSVPVSSTSPTPPRRTILTRQSSAPLPSPLVPAVHVASITQRAPN
DEQLYNELGYFASPDPPDEMERRRALYKFNLWNTASDINFDRIAHLAKLVFNTKGVFICLIDGNDQYFKS
EWGIKISPCSRMRSFCAHSILQRDDEPMIILDAQRDWRFASNPLVTGPPNIRFYAGAPLRTQDGYNIGTL
VVIDDSPRDDFTPRHRHTLKEFAAIAMREMELWRDKIQLRIRDRIQKSMEQFSRECIEIDVENETPRDQN
SFSRSTSPAVAPLSSLSAPASSSSTPKTTIPPYFRVNQQNVPHQVLPDYHPADTLLSTNPTSSRSSPSSP
LHIHFPSASIPSTRPSSTEPPSRPPLRPRYSSYQHRSFLHSGSMDKVYSRAARLVQRTLDVEGVIVMDVS
HCDVNANVPVFMPGDLEIDGHSPELSLSPDAGVPPSPPNAHSSLETGEGNVSVVMHYGDPTMETKIRSLS
GEEWGRLGRFFDKWPEGRVMEGIVDSSWRAFLPTRVEYALTVPIFNIDKRPFALLCAYNSPDSQKRFLEG
HELSYLRAIGVIILSAVLKRRMILADKAKSLFISNISHELRTPLHGILAAAELLDESHLNHSQTSFLQTI
QACGTSLVETVNHVLDFTKLSGNSKSGGVENVIVPTTVNLMQLVEEAVDGCWVGHRARQAIVGDTGIGSV
YSPPEEEGAPLTMRSNHVETVIEIGHRQQGWLLKCEKGGIRRVLMNLFGNSLKFTTDGYVHVGLRQLPRT
DDLPPNKVKVELSVLDTGKGISHSFLKNHLFHPFSQENPLQTGTGLGLAIVHSIVRSESVDGKVDVWSDE
GVGTEIKVTFPAELTDERSEVFGADMGSFKFDDCDRPASVSLVGFGHDHRGIQLLESVLKSYLTSWGFEV
REDGSDLGDILILNEEVDLVINATEQHDTMRPFIVLSGSRGSPKVLSVASEHERIGGFCRILYKPGGPSR
LRAALKLCVHALKIQSRTPEANSSDRKEGLHVDAAIDGITPSPSMSIISTRRNSEETGKFQMSRPTLPRS
ITAHPLQSPSWKGGSVNQERGTTGSSSEQIPEEEQTNESETSSTTINVGTGGTLLKSSVGTIQTRLSRFK
ILVVEDNSILRSLLKQWLAKKGYEFRDAVDGRDGVKVYQQEGPFDVILLDLSMPVLDGIGATAEIRQYEA
SETNHNRHQHPTKILALTGMSSLEDKRRAFEAGVDGYLVKPVAFKTLDAMFHKLGIS*
>Armga012mGene00417
MRSVQELSLLPALSLLPLGHPAAIYDVESVLDDNVAPLPVWTNKAFDAFASDGILRLSSEGEQELARSIL
RFSRTSKGHGSPLSLSFADGSILYASLQLQSLRWVILIGVIVAPAIGVKHGISQSALPMLDFAPGVRSTE
VGRLVLDYNWASTPLGPMHAWPQSLKSVVSIMLSNPSQSCIFWGPDRILLYNEAWAQGSASKHPHMLGEP
GRLAFSEIWDVFSKHCDAVDQGQTVSRTDDLLFFDSIPGQELVHGSLTDDNFIPNVTETYYTWSYIPVEI
ENGTVGGIVNNCMETTGKVLSERHMKTVRALAERCAPARTSHHVWESVLDVLEWNAVDFPYVLCYTGQTT
SSDGAQSSSGVDTHSEQTNNDFLRTPNTTHLKLVGSIGIEPGHPIASPHQVELSSGTSEQGHWPFAEACA
GLESLRAQNPCPQLFEPRGWKDPTGDAILVPLCTSYDSPVGLVIFGLNTRRPYDDDYSGFHHTIVRNLSA
ALSATQSFEQEVQRADELRALDRAKTTFFQNVSHELRTPLTLIRGPCDDALKADHGSLDSVNRTRFKLIY
RASGRLLRLVNSLMLFSSAEARRLQACFCPVRLGPATADMASLFRSSIEKAGIDYNVTCGDSADERIAYI
DLGMWEKIVFNLLSNAVKYTKSGHIGLDLAYTSSEVILSVHDTGCGIPEDQLDKILLRFHRVEASDGRSI
EGTGIGLALTNELVKMHQGTIHVRSTMGRGSVFTVRIPLGCGHLQEKDIDHDFDSSSGLSVPGIGSYAAG
IVEEAAGWLGEDSDTSSQLSHASSTELIMTPQRFTVLLAEDNTDARSYIKSILLNAVQEVVDVSDGQAAL
DYIHTRGPPDLIVTDVMMPRMTGTELLQKLADDPDPNVQAIPAIVLSARLGSEDRPDNIVRGAVDFLLKP
FSSSELLNRVRTRLHTLKQRHELEKQVRERTFELKLTQQRYQRMSELSPVAIFETDDVDHGLITYANERF
FTLTALPRILPLAFKSIIDRLTPEIQKAATSASLDAPIITGEPVQFDAVFANGKNAFVEVIALSDGRLLG
TLTDQTEQRRIAAEQLSEERAKADLAVHQRRLQASFIDIVSHELRNPLSAIVQSAELLSGSVDRLQGIID
TLHAMNSNQDAEKLFEESSVELKDANHAVSSVTLCARHQTIIAADILAVSRLDSNLLSVNPVTFHLLEEL
QATLDMYSVQAAAQSIGFRLAISSDIEKETCVIADPTRFCQILVNLISNSCRILESWDGERSVNLYVAIS
PKRPFGTAKSPAMEHDATCVYLYCKLSDSGPGIPLDDQARLFTRFNDVHGNGVRRSGSIGGTGLGLYLCK
KLAELQGGQIRHSSAPGEGAAFHFFIEARKAPDAPSTGAISPRRIVAKALSKTVPLNGLKNVSQLSLRTP
SPSGALPLPISRAELTILIVEDNLINQMLLRRQLEKAGFHTATANNGLEALEYLESCVADTSKRYPSVVL
MDLEMPILDGLDATGCIRDWEKTGRLPGPRLRVFAITGNARQGQVDAALGAGMNRVFIKPYKLAEIIERI
EALEDMQH*
>Armga012mGene10275
MATPDPFRSHLIALLSVYSLGPSTAPLPKYNGPTDWQTDSILRSLAQFSARMYAAESVAHRVNKQEHRPD
SRPSTTVQETDAEFPSKARSLGPTSINLNDLRTSHESYYLLCSPYFFSGISSFSTPISSGSPSVVAIGGP
LDIAARDVARVCNAVANGDLSQKITVDVRGEVMVKLKDAINTMVEKLGQFAKEVTRVSQEVGTEGKLGGQ
AFVPGVEGTWQELTDVVNVLAGNLTSQVRSIAQVTKAVAVGDLSKQIEVDARGEILDLKNTVNGMVVRLR
ALAAEVTRVTLEVGSQGKLGGQANVPDVEGVWFELVRNVNRMCSSLTDQVRSIASVTTAVAEGDLTRKVE
IEVEGEMQQLKRTVNSMVDDLNAFAGEVTRVALEVGTQGILGGQATVEGVKGTWADLTKNVNKMATNLTD
QVRSISKVTKAVAMGNLTQLVDVNAQGEMLDLKITVNRMVEALSVFASEVTRVSLEVGTEGKLGGQADVP
NVVGTWKALTDNVNLMAMNLTNQVRSIAAVTKAVAGGDLSKRVEIDVKGEFLELKETVNQMTSSLSVFAD
EVTRVAREVGTEGRLGGQAQVKNVAGTWKALTDNVNIMASNLTNQVRAIAIATSAVAHGDLTKKIVGLSV
SGEMLELVETINKMIDQLDIFAVEVKKVAREVGTEGKLGGVADVGNVQGIWQEITLSVNAMAGNLTTQVR
GFAQISAAAMDGDFTRFITVEASGEMDSLKSHINSMVFNLRDSIQKNTAAREAAELANRSKSEFLANMSH
EIRTPMNGIIGMTELTLDSDLNRSQRESLLLVHSLARSLLLIIDDILDISKIEAGRMTMEAVSFSLRHTV
FGMLKTLVARASQNNLDLTLDIAPDIPDHLIGDSLRLRQVITNLVGNAIKFTPPKISRKGLVALSARLVA
LDDQNVTLEFCVTDTGIGIPRAKLNMIFDTFCQADGSTTREYGGTGLGLSISKRLVSLMHGNMWVESEVN
RGSKFFFTISSRISHVSIENIMAKMTPFTNRTILFVDTLGDKTGVVDRIAQLGLKPHVVHSVTEVANESQ
CPHIDTVVVDSLTVTENIRELDHFRYVPIVLLAPSVSRLNLKWCLDNSITAQLTTPVTPQDLSFALIAAL
ESNTVNPVTVQSDLRYDILLAEDNLVNQKLAVKILEKYGHSVAIAENGNQAVELYKNSVLQNKPFDIILM
DVSMPFMGGMEATEIIRSYEILTGLSRIPIIALTAHAMIGDRERCLQAGMDDHITKPLRRGDLLNAIHKL
ASEKNPSRNLLRRAPASI*
>Armga012mGene07235
MRRKFGLPTLPNLYFRPADGILSVPGYTFEKAMPWEDTGSMTYLAEGSSLKDSSNVLAKISPAQSNGSMC
LEREAHILGRMALSSDNPALRMIDFISIPKENGDVVVLLLFHPGPNLLGRYLPPSKINELLLADMSRVRP
SSSHGDIYMLGIEEPDFTEEMEAFDIMDLASFLEFAIQATHCLESLHKASIIHREVRANAFHLNAHSGNV
RFVHFGNRAISLEKSGSPSSLVLKAFDESEKVKVKEALCYLAPEQTGSIETTTQDHRTDLYSLGIMFWTL
LVGRGQMPFEGGPLELLHSIVQKRPMPVHDVRRDVPQVLASIIDKLLAKHPDLRYQSAYGLKTDLIECQR
RLLVSVSASADTSATELIPHFDIALQDRFIEFTIPLALFGRDKELELVRNVIRNTSTSFSRHFSASKGYI
SISSSGSQGTGTGNGEDHTDSSGQICVEKYTLRPKTSLRSRPRTARAQVVVVAGPPGVGKSSMILINQAK
WRSHGLWGHAKFQNVDSAPFSALLSCLSSVLRQLMVFHTDVHRFVTALKERLGPQIQNVPLLYQGTPELR
DVLALLDIHVDTPKERLSSRELRARFQTLVENVFTVVAETRLFALFLDDLHEADDSTLDLVSSFINSKSR
MLIFATIRSDRGDVVERVRSMFSSRSKPTWITLEPLSYNAISTLVSKTLHRAKEDCAPLSRVIYSASSGN
AFSARSILNTFHRHNFITFNWERNSWQYDMAAIESSLDTEKTLDPTDLTFLVSQLRELPEEARKYLIWAA
LFGESFKVTEVALMMHLEDASGSSSSEDEHEDYLTFHRMDTTNSPRNSILGLQKALDEGWLIQRARDMCS
FAHDRYRQAAQAEAANLPEDVAAKMSFRIVLMMLHETPVDVYRIAEHAKRCLSLLQDHPKRDELLSVLIE
AGEAAWTRGAHELAIRSFHSARALLRGDPWSEHPQRTFSLFSRIASLANWGGDFVTSDELVQDCMLHAQR
PEQTAYLLRLRSRNHWMRGNFKDALSDNLLALKILGVEIDPAPTRRKADRMFEEVKNEILAVGFDEILSI
PRTTDPRHLLAVELLNDAGTNAYWSTSPAFADVIGLTTIQQALRNGMAPGTALGFFFALGGAAEQRELYR
FSADLARLALRIAERHGSSSEKCRAQVLYCSMVSGYDSMHISTMIPRLEEAIQYGNSAGDRVYTAFARVH
AIITRLFVCEHINELVTAAEDCVNEIKQAASGADMIALAQSCLNVIRALGGYTYARSADTAFDTDAFNEA
EYLIQLREQSGNPALAFSWYNSFKIVGFYCLGFFDEAAELGFSLYDTRDRHPNHRHVRYGLFFHSLAMIS
SMRKRNVTEETRTRYLKQIELNQRFIKKWLSPSPVNTSTWVALVDAELSSLLNKPNANKQYDTAVKLAVN
HDWLLEEGWGLYLQGCHFVRTGVEGLGSELQRRGISRHSQWGAQGIVNYLNTVVGSRPQYPLKRPIFMTD
VAVQTESATVDDPNFPYGQTNTTMGDEQESTLSASDLASILKWSKDISSDINLSSALQRLTEIATETSGS
QNTCVVITREDGDYTVATSMTPPEQCQVYEHPRSVRSLANPLQKAIIQHTINSKERLLFDDAASDSRFAA
EARQTVYRSVICLPIFSNRGQTFGTVYVSSKYSFSQNIVIMLTLLCQQASISISNALLFRSVQASTRENL
KMIAAQRDALETARKSREDALKATKIKSNFLASMSHELRTPFSSFYGLLDLLSGTELNPGQSEIVQTAKQ
SCELLLKIIDSILDYSKLEASALKLEPCGFLVENIIADCMELLLPVAAKKLDLSFNIEPDVPPWVYADDA
RIRQVLMNLIGNAVKFTEKGYVQVSCSVANPASVSSSDEVNIKFVIQDSGIGLSPSDVELLFVPFQQADN
SSTRRFGGTGLGLSISRQLVKLMNGAIGVQSELHAGSMFWFTIPVKIFHSEESKRSLLDIQNLRASLQQP
QILVISGSRVTLALLNTFFTGFTVTAISNLQEAEMFLRSFSNLHAPLDFIILDDQSDEHANDLAHFLRSL
HVSALQDTKIIHLYTPTTNLSRQSIFGTSTPGVVKMTKPPRQARLLQTLAGLKNLPNAIPSVSSTEVSKA
VQNVAAAQRTLYGNVLIAEDNPIAQQLLVKQLQRYQLNVTATSNGNEAISEWESRDPGHFTVALFDHHMP
ICDGVEAAKRIRMLENKRKCQVMLPIVALSADCQESTKQLCLSAGMNAFFSKPLKKSDLISLLSMFGPSL
PVT*
>Armga012mGene04732
MYGDDRDHDNPPQRHISPSKSFVYPVKSLLTGIQPAQEHTGGVSRTVVSSIGAPPSPELSKWIAGEVERA
HDTTTNPDKPAYDPNEAPFLSNVSPRRSHSMATASPSHSAFAGRRSAKKNQSISGTSHFPIESELPSPAN
FSPRFPSGSSSAGAKPSSSLPSSTSSGLAEFHSCQSPAIPAQDAFASTSTSLAPEAVPSPFNPSELGLVH
LGPISTSSHSSTSGALHSGRIDSCTPDASGRFNSSDLSATDNTGPSASPEDSADTQLSSEEPLFTVRFQA
MQDEHGHHVVLGREGKLTRCEDEPIRTPGAVQGFGVLIVVDEKDDVLVVRQVSENSTQLLGLSPRYLFSL
DCFTDTLPESQADLLWNNVQFLSEPGSQPPDDGHDPPHIFRISGWGAPGTAKDPPVVVASDGASSEDRCL
WTCWCAMHRPPSATGPNSKLFVMEFELEVDVLNPLYPPQPEATNPASPGQNASDFDSDSITAGEASNDGM
GRTSLGDQPPELHTSPQPSPPSLPPPGANSLNAPAVMSSLSGLDGDDTWIPSAADIMESTMSVSKPLPAL
ERLRRLGRIAASEPTSAKSKSRRGKKAIIPGGSDMMDVLAVMAQINEQLGDPPDLETFLKVVVGIIKDLT
QFHRVLVYQFDERWNGQVVAELVDWKITHDLYKGLHFPAADIPAQARQLYTTNQVRILYDRGQATARIVV
RSKEDLEQPLDMTHCHLRAMSPIHIKYLGNMGVRASMSVSIMAFGTLWGLVACHSYGARGMRVSLPTREM
LKLLSQSISRNIERLSYAQRLHTRKLINTMASENHPTGYIVSDFDSLLSLFDADFGILVIGDGAKILGPN
ANEHGQEILIMTEYLRLKQFGTIQVSQEVTTDYPDLKISTGLDVVAGLMYVPLSSGGKDFIAFLRKGQPR
DVHWAGKPFKGDGSKAMLEPRKSFKIWSETVAGRCRAWTDEQLETAGVLALVYGKFIEVWRQKESALQTT
KITNLLLSNASHEVRTPLNHIINYLEMALNGALDSETRDNLSQSHSASKNLLFTINDLLDLTRLESGNET
SFNQLFNLPAAVEEAIGPYRKVIGDARKIQTVVQNLTANALKYTAEGSITVCYGGGDRGGRYRVESLEPK
TSADAGVGLGLAVVARIVEQLGGQLRVDSRVKQGSRFSFLIPLSFHTGAVNPLSSSSQTSSSDSLRIRSR
PPSINSNNEIDSLVEAISSNHMGPKSSSPKSSPLLEDQRNIDDSPNIPAPKRSEGTFEVVGSQVPVRPIK
MDENISTPSANLRLGTVALRSAHGSRVATSAKLGPSQKCAPSKLRVLIVEDNILNQKLLAKRLKLDGHTV
VNTMNGQEGLDIMRADRDFDCVLMDLSMPILNGFEATEQIRAVEAKSPASALRLSHRLNGRIPIFAVSAS
LFEQQRDKLSKCGMDGWILKPIDFKRLGVILSGVTDVGQRQRDLYRPGCNWESGGWLREHLPLDS*
>Armga012mGene02366
MDFSTEAISLWKYEKVFEKPSIVWQFFDGPLHSSCPGGYLVCIVILKSFLSASFLETSQLSWLGARTPLF
KVAVLGPSLRPAHTLIMLFSLQQVFGVEVPSGVMRTSGSSRGGTIRSLVPSTTGQSLAIGQCRHPSSFPT
TRNYYLPYLSDNIHLVALLSIYALGPSSAPFPKYDGPTNWETSSILRSLEEFSKRMYAAEHTLKVSGVSA
REKQTLPVTEESDVEPILKHRPSGLSPIDLPTSQGLSPVHDTPTLSTPLVEVPVPDTMQCPRCGVWTTDS
GTIYRISSSSIHIPPGSPSVVAAGGPLDTAARVSGMSAVEELKLLKDQVQDVARVCNAVANGDLSQKITV
DVRGEVMIKLKDAINTMVERLGQFAKEVTRVSQEVGTEGKLGGQAFVPGVEGTWQELTDVVNILAGNLTS
QVRSIAAVTKAVAVGDLSKQIEVDARGEILDLKNTVNGMVVRLRALAAEVTRVTLEVGSQGKLGGQADVP
DVEGVWFELVRNVNRMCLSLTDQVRSIASVTTAVAQGDLTRKVEIEVEGEMQQLKTTFNSMVDDLNAFAG
EVTRVALEVGTQGILGGQATVEGVKGTWADLTRNVNKMATNLTDQVRSISKVTKAVAMGNLTQLVDVNAQ
GEMLDLKITVNKMVEQLSVFASEVTRVSLEVGTEGELGGQAIVPGVFGTWKALTDNVNLMAMNLTNQRVR
IDVKGEFLELKDTVNQMTSLLSVFADEVTRVAREVGTEGKLGGQAQVKNVAGIWKALTDNVNVMASNLTN
QVRAIAIATSAVAHGDLTKKIDGLSVSGEMLELVETINRMIVQLNIFAVEVKKVAREVGTEGKLGGAADV
GNVQGIWQEITLSVNAMAGNLTTQVRGFAQISAAAMDGDFTRFITVEASGEMDSLKSHINSMVFNLRDSI
QKNTAAREAAELANRSKSEFLANMSHEIRTPMNGIIGMTELTLDSDLNRSQRESLLLVHSLARSLLLIID
DILDISKIEAGRMTMEAVSFSLRHIVFGMLKTLVARASQNNLDLTFDIAPDIPDHLIGDSLRLRQVITNL
VGNAIKFTPPKISRRGLVAVSVRLVASDEQNVVLEFCVADTGIGIPKSKQNIIFDTFSQADGSTTREYGG
TGLGLSISKRLVVLMRGNMWVESEVTKGSKFFFTISSRISRVSMETIMAKMVPFSNRTILYVDTLGDKTG
VAEQMSQLGLKPYVVHSVTEVGSEPPGQHIDTIVVDHLTVTESIRELDHFRYLPIVLVAPSISKLNLKWC
LDNSITAQLTTPVTTQDLSSALVAALESNTVNPVTVPTDLRFDILLAEDNMVNQKLAVKILEKYGHSVAI
AENGNQAVESYKNSVLQSKPFDVILMDVSMPFMGGIEATEIIRSYELATGLSRIPIIALTAHAMIGDRER
CLQAGMDDHITKPLRRGDLMNAIHKLATEKNPSRNTFRRAPATM*

>APW29917.1 ethylene receptor 1 [Rhizophagus irregularis]
MPINEGLAWFICIVDLSIAFAYYTIPFQLMYFMRKAPKLPFPLVFGLFCAFIILCGTTHIVASWMAWYQT
HVLSAVIKVICAIVSLFTAGALTVIIPKALDLPMKAVQYKDEIAVRLITESNLRDENQTMADFRRITHAI
RATLSKEIIYHNTAFQLCGILEADRCQIFTSKSIKAKFEGWRCAQDYVDGSESPLNVNSQLNPECSIIYS
TIEKRAATILGLDDKEFANLYLEGDYQNINKIILVPIAISENENGIIVIQNWDQVEYLTQEKWENTRTFL
TDLSEQISIALSQASLIEQDKIRIHQLAEQNEALIQARKEASAIQAHREFLAVMSHEMRTPLYAIFALTS
MLLEMPYLSHQEMSEMRDMLEIIKKSGDMLITIINNVLDFSKYEEEQLHLERVPFCVHEAVETSLDIVSL
QGQETSRPRINYVIDKNVPYNVIGDMTRFRQIIVNLLSNACKFTNADGDVMITVCSEFVEKNNTKKIRIK
AEVTDTGIGISKEVLPKLFEKFSQADASITRKYGGTGLGLAIVRKLVKLMNGDITVEQNTSASSGTKMIF
YVDLDVDPNSPTCPSLSPFLRQKSLSILEKHENNKIGLKQILNRCGLQRSPKFFTSLKQIIEDVDFFKGH
IDAIIIDFQLLVENNEIEFLKNGIKDKLLKIPILILVNPSLQRSIKSFKIEGDNVIFSSLPVKFKPMLSF
LEWNLREEDENSTLVMTESIGTNNEGSIMHYSCNGSYDSDFNSEIMSQNNDTQTEEELPLIDLSSSPDEY
YSDITSKQRRISLSSNERPGYNRKNSASTTNLPTLSLVNKSSESENSPKIGSHAIRRTATLPVSFDMSNF
ETISNDNTSVIPSECLKFGNVETDIPKLKVLVVEDNVINQMVTSRILEKLNQKCEIAGSGKTAISKCEEK
DYDVIFMDIMMADMDGFQTTEQIRSTSQDLRRPWIIALTANALWYDRFRCIESGMNDFVSKPAKKEDIRE
ALMRYLTRNSATATKNNNQQPHQSHQSRPSLSTSTSSTNVNGGYGSKI

>GBC35965.2 ethylene receptor [Rhizophagus irregularis DAOM 181602=DAOM 197198]
MNLLCYFMFPVSAIPTPQDTQKNDKIIPTTNTDISSPSKIPSNRLLFTGGHWFNEPDMITFFVRMDESVN
IDTIPSTYLIIGNSERILMSSHLNNVSGIGLIRTVSFPRDGHCREYHFETLQFGNVNRWPKNNDLLTVEG
DRCLMPINEGLAWFICIVDLSIAFAYYTIPFQLMYFMRKAPKLPFPLVFGLFCAFIILCGTTHIVASWMA
WYQTHVLSAVIKVICAIVSLFTAGALTVIIPKALDLPMKAVQYKDEIAVRLITESNLRDENQTMADFRRI
THAIRATLSKEIIYHNTAFQLCGILEADRCQIFTSKSIKAKFEGWRCAQDYVDGSESPLNVNSQLNPECS
IIYSTIEKRAATILGLDDKEFANLYLEGDYQNINKIILVPIAISENENGIIVIQNWDQVEYLTQEKWENT
RTFLTDLSEQISIALSQASLIEQDKIRIHQLAEQNEALIQARKEASAIQAHREFLAVMSHEMRTPLYAIF
ALTSMLLEMPYLSHQEMSEMRDMLEIIKKSGDMLITIINNVLDFSKYEEEQLHLERVPFCVHEAVETSLD
IVSLQGQETSRPRINYVIDKNVPYNVIGDMTRFRQIIVNLLSNACKFTNADGDVMITVCSEFVEKNNTKK
IRIKAEVTDTGIGISKEVLPKLFEKFSQADASITRKYGGTGLGLAIVRKLVKLMNGDITVEQNTSASSGT
KMIFYVDLDVDPNSPTCPSLSPFLRQKSLSILEKHENNKIGLKQILNRCGLQRSPKFFTSLKQIIEDVDF
FKGHIDAIIIDFQLLVENNEIEFLKNGIKDKLLKIPILILVNPSLQRSIKSFKIEGDNVIFSSLPVKFKP
MLSFLEWNLREEDENSTLVMTESIGTNNEGSIMHYSCNDLSSSPDEYYSDITSKQRRISLSSNERPGYNR
KNSASTTNLPTLSLVNKSSESENSPKIGSHAIRRTATLPVSFDMSNFETISNDNTSVIPSECLKFGNVET
DIPKLKVLVVEDNVINQMVTSRILEKLNQKCEIAGSGKTAISKCEEKDYDVIFMDIMMADMDGFQTTEQI
RSTSQDLRRPWIIALTANALWYDRFRCIESGMNDFVSKPAKKEDIREALMRYLTRNSATATKNNNQQPHQ
SHQSRPSLSTSTSSTNVNGGYGSKI

>sp|P49333.1|ETR1_ARATH 
MEVCNCIEPQWPADELLMKYQYISDFFIAIAYFSIPLELIYFVKKSAVFPYRWVLVQFGAFIVLCGATHL
INLWTFTTHSRTVALVMTTAKVLTAVVSCATALMLVHIIPDLLSVKTRELFLKNKAAELDREMGLIRTQE
ETGRHVRMLTHEIRSTLDRHTILKTTLVELGRTLALEECALWMPTRTGLELQLSYTLRHQHPVEYTVPIQ
LPVINQVFGTSRAVKISPNSPVARLRPVSGKYMLGEVVAVRVPLLHLSNFQINDWPELSTKRYALMVLML
PSDSARQWHVHELELVEVVADQVAVALSHAAILEESMRARDLLMEQNVALDLARREAETAIRARNDFLAV
MNHEMRTPMHAIIALSSLLQETELTPEQRLMVETILKSSNLLATLMNDVLDLSRLEDGSLQLELGTFNLH
TLFREVLNLIKPIAVVKKLPITLNLAPDLPEFVVGDEKRLMQIILNIVGNAVKFSKQGSISVTALVTKSD
TRAADFFVVPTGSHFYLRVKVKDSGAGINPQDIPKIFTKFAQTQSLATRSSGGSGLGLAISKRFVNLMEG
NIWIESDGLGKGCTAIFDVKLGISERSNESKQSGIPKVPAIPRHSNFTGLKVLVMDENGVSRMVTKGLLV
HLGCEVTTVSSNEECLRVVSHEHKVVFMDVCMPGVENYQIALRIHEKFTKQRHQRPLLVALSGNTDKSTK
EKCMSFGLDGVLLKPVSLDNIRDVLSDLLEPRVLYEGM

>sp|Q0WPQ2.2|ETR2_ARATH 
MVKEIASWLLILSMVVFVSPVLAINGGGYPRCNCEDEGNSFWSTENILETQRVSDFLIAVAYFSIPIELL
YFVSCSNVPFKWVLFEFIAFIVLCGMTHLLHGWTYSAHPFRLMMAFTVFKMLTALVSCATAITLITLIPL
LLKVKVREFMLKKKAHELGREVGLILIKKETGFHVRMLTQEIRKSLDRHTILYTTLVELSKTLGLQNCAV
WMPNDGGTEMDLTHELRGRGGYGGCSVSMEDLDVVRIRESDEVNVLSVDSSIARASGGGGDVSEIGAVAA
IRMPMLRVSDFNGELSYAILVCVLPGGTPRDWTYQEIEIVKVVADQVTVALDHAAVLEESQLMREKLAEQ
NRALQMAKRDALRASQARNAFQKTMSEGMRRPMHSILGLLSMIQDEKLSDEQKMIVDTMVKTGNVMSNLV
GDSMDVPDGRFGTEMKPFSLHRTIHEAACMARCLCLCNGIRFLVDAEKSLPDNVVGDERRVFQVILHIVG
SLVKPRKRQEGSSLMFKVLKERGSLDRSDHRWAAWRSPASSADGDVYIRFEMNVENDDSSSQSFASVSSR
DQEVGDVRFSGGYGLGQDLSFGVCKKVVQLIHGNISVVPGSDGSPETMSLLLRFRRRPSISVHGSSESPA
PDHHAHPHSNSLLRGLQVLLVDTNDSNRAVTRKLLEKLGCDVTAVSSGFDCLTAIAPGSSSPSTSFQVVV
LDLQMAEMDGYEVAMRIRSRSWPLIVATTVSLDEEMWDKCAQIGINGVVRKPVVLRAMESELRRVLLQAD
QLL

>AUC62160.1 Ethylene receptor [Cyanobacterium sp. HL-69]
MTSPTMRVEKIEYNCQDLSTLGAELVFTQDREGNYISFLWQPDRQPLLSYEKLENNSSLDFLSPVPLEPY
LERIRRVMTRRIPEHCQYVLSYKGNIFPFDLIISPVIKPDQEVEQVLVMGHHLQSEQLPLTSPSSLPPNP
DPFQRVLTHIARNIRSTLDLDTIWNQTVDSIGESLQVSRCLLLLPSTQKDSVVAKAEYCVSPFTPLLGYT
FAIDQYGCLQDALTSQKPCVYHDLNYDYFQCQSTLLVGTFYQKELNSILVLHQCDRPRHWNKGELELIQE
LAEQVGTAIAHATIYKKLEQASKEAKEASRLKSEFLASTSHELRTPLNGMLGFLQLVLDDMADDKEEEKE
FITQAYNSALHLLNLINDILDIAKIEANKIEFKFEPISLNRICQEVAKFAQPQALKKNLNFNINLPPTYD
PILIYSDDQRLLQILFNLVGNSLKFTHQGDISINAEIISKPIQFREQKLPGFVKITVEDTGIGVSLEKQD
DLFDKFYQVDGSRTKAYGGTGLGLAISKKLIETMGGKISFYSMGEDLGSTVTLTVPLTQLPIIKE

>SPY15423.1 ethylene receptor MEETR1; Cm-ETR1 [Bacillus subtilis]
MGCWVQMGIGFKGQKTLLRELIKYMVTLCISLVVLALLYLFINTIAMNTGFSHPANYNEREAEKLAPKLE
NTDKVTADMIPDTMSYAILDKETKQKTAGTIKEKDLQLVKKKIEKKPYVNYKQKGYLVIDRNEEYCILQY
SLRADFSSPLLRKYLPNYELTSICILIVLLIVVISIITTYFANRLRKHFETLNVITRYIKEQNLQFTPEF
THIKEFDDVIDSLIEMRDALRSSLEAQWRLEKNKKEQIGALAHDIKIPITIIKGNAELLSLSIQNEEQAE
YTKYILGAGNQIEQYISQLIHLSRTEDSLTIHLEKAFVDKLTETLQKDISAYKGNKKINISFKKENLKKE
AEIDWQLLHRALLNILTNAVDYTPEDGTVSVHAECDSDTFYFFVKDTGNGFSEIGLKKATELFYMDDKAR
QSKGHYGMGLTFAKNAVNLHNGELTLGNTIEGGGEVRVKIPLYRNH

>XP_003709405.1 ethylene receptor [Pyricularia oryzae 70-15]
MEGSPIALDEFEPPVRIIYRLRQISGYIWDEDSPIYHTSYDTWHVSGTRFVPAHVAFQSPTAHHTPVSAS
SPPITSSSLSSATSPTSFTKPSPVRPPGLSDTHSSNGLFPVHCESCSECSAASTSPSSQTHATEAPLIEE
PVVARVSFHVLREERAFHIAKNLIAGSDRHCDHIAKPLELIRLARLPGDRGSVAVTIYSDAGENYLPEVL
DLGPAFFKARKAGEGLEIIKRSDFRLEDPISLPNFLDFAIGATECLELLHHGQGIIHGEIRGDAFHFNLE
SKKVKLASLGSGVRSFERGLTSTGWSALSKETGAKNKLLFISPEQTGRMPVEPDTRTDIYSLGILFWMLL
TQQPVFVGATPLDVVQMVLNRRVVNVSSERMDIPEAIGRIVAKCTEKDIHDRYSSASGLRYDLEKVKQFL
IDGNWLALKEWQVAERDVSSFFLLPPIMVGREEERKRLGKIIERAAKGHALNLRANPNRFSDGSNLSNEF
PDGATIYAEISSDGASSADGNTTRHSGSFTNTLSTDLRFRNFCQPSQSYDGNPLFSPDTLPSANPSFYSA
RASTRPWDRHQSVSFDTRSLADTVVSAERDLSYRHSSAIDSVSLGRQLGSAKLRRRGHCEIVLIEGAGGL
GKSCLLEAVWPEMRRKGYAAKAKFDTARKEPFGPLLKLLSSLFRQVWGGESDTTTPLHQALKQQVFPTWK
SLHKLLDLPEFLLGTVEPVMLRTIPIVNGAPIPAHGKLVSRAGPKRRGSSPGSSSSSARNVRPSTQSSHD
FLRAGTSTKSIRLMNSYLDILRTFTHYKFICFCLEDLHFADDESMDLISQVISARLNMLILITYRPEEMT
AAKMQKILTPPDLEDPIKSTGLTITRIPLSPLVEDDIAKYVAATLRRPPEEISPLVLVIQSKTAGNPLYM
REMLSACHRKKCVWHDYRENKWKFDLDRLFKEFEGEQNYDVLNTDFITRRLDELPAASRAILSWAALLGT
SFSFEFICHLLSGEFDDDGKDWHSGHKPTGYSQDEAVAGLESAVQAYIVVQGDRDDRFRFAHDRYIQAAA
KINSCDTRKMHFIVAQTLMKYCARDNHTKENTASHICEALGIIRAQVKDRMAYRSLLYECAEVSTARGAR
PTAAKYFSGAVALLQTDPWNETNEDVSYDETMRLYLAAAECYLFMGQLQLASGVLDTIFDCATSAFDKAP
AWVLRSRVYAQSGNSTKALACLKDCLRTMGVDCREDRTVEQCDEEFERLSAKIQSMDFNDVLQPRATHDE
ARADSIGAVLAEAISAAWWSDWLCFYQLSLYMLEMHLTTGAIPQSPMAFVQVSMIALARFNRLVLARDLG
EYAFALLNSTRDSFSMARGYMIQASFVGHVVQSVGLTAEQLESSLNYAASAGDRISAILGFGLYAQVRFF
ASEHCIDLESICNYSCEEIPNWQLDSRGGTMLIAVRQVSRALQGKTRVREALDVLSDDQHQAPAYKIWLE
QAMENTNRGLIFYESLEMAPLFLYGHYERAAEVGKFCVENSALIWSARNTRFAMLFYGLAIAGLVLRQRQ
DPRTGQRTAPDSTDVQDTIRELEKLHKQIVDWQVLDKVSYYCWSKLLEAQIAELTNAHGVALQRYEEALD
HAAEHDFVFEEALGNYLMAGTFIRLSARRSAWAALRDALSSYRQMGAAGVAEYIESEHSLLMRGPTVNPR
LVNAGTQTDGDAEAQSKHYNVLGDDGAAQQLTERGVAMTDASNDKVGAWRKSMTTVELDSGLPSLDVVDL
HAILQSSQIISSVLNVDELLKTMCDVILSTCGTSATLAAMVVQEQGADVPRADAAPEWCVAASGNPEKGA
EAHSPRIPLTNASVVAENVVLYTTRFREAVFVPNILTDDRFSNVSATWLHRNPAGKAVIAMPICHGDKPL
LGVLYIEGTPNSLSHRYRDVLQLLVNQVGISYSNALTMKAVEKVSAENVSMVQMQKQALEHAIEAEKKAK
DAEAKARQNVKLAEEAAKAKSIFLANVSHELRTPLNGVIGNSELLRDSLSNKEQLEMADSIRVSADLLLT
VINDILDFSRMEADKMKLYIIAFNPEEMVREVVRAVSYSNQEKTRRNNVQIIKEINLPQLLIYGDPIRLH
QVLGNLIGNSLKFTDRGSITIGARVDSETEDSATLSFWVKDTGIGIPPAQLAKLFQPFSQADPSTARKYG
GSGLGLSICKSLVETMMKGKITLDSADGVGTTAMFTVKFDKARPEIKAGEAQQIKQMVTSPETAQMRAEL
QHHHRHQHYHQYYHEENLEAARAMPSVVDLSQIPREMIRICIAEDNAINSRIAIQYAHRLGYITVDAYEN
GQLAVEALRKKAAEGVPYHICLMDVQMPVLDGYSASKLIREDPVEEVRSILIIAMTASAVAGDRERCLAA
GMNDYLAKPVRSDVLRKKLDAYVVGVNPTEHASEQASSSSTSPSAPTFPRYESNGAASDPPSRESTSARV
SPRPSSVENFASPMPGFRSPGSDAPRLAESSIASESNGNSARRQPRKLTKNRGGAETSKVDSNVMVVEKT
PKVLQKKNAPYRAGSTDAQHYENQSSLGSGRLDGNSRSHSIASLSSGGSREKIGTYPADH

>EEY23199.1 ethylene receptor [Verticillium alfalfae VaMs.102]
MCRLVGDTASRNIERLSYASRLQARKLIHTAPSEKSPSGYIVASSDDLLTLFDADFGMLSIHGETKILGP
VEESSEPLAMLEYLRMRHMSSVVTTQDIREDFPDLHYKPGFVTIAGLLYVPLSVGGTDFIVFFRRGQVKE
VKWAGNPYEKILREGTEAYLEPRKSFKTWHETVVGKCRDWTEEQVETAAVLCLVYGKFIEVWRQKEAALQ
SSKLTKLLLANSAHEVRTPLNAIINYLEIALEGSLDQETRDNLAKSHSASKSLIYVINDLLDLTKTEEGQ
DLVKDEIFALSSCIHEATDPFKNEAKRKAIEYEIIEDPGLPSFVYGDSRRVRQAISNVTANAVQHTDSGS
VKVELYVAEVQEQRVLIEVLIRDTGRGMSPKQLDALFRDLEQVNPDSSRQLTADDDSSSSDKRTLGLGLA
LVARIIRNMNGQLRLKSEEGKGSTFVMQLPFDIPDESPSLSVGSGRQSNPVPDANSASATKQPQQPSAGE
IVLVDGGTASHAAKSPGETAGHVIETGSLRSQISSHFSGGGSKGSRTSVHSSLSDAERLIDAIQTPLGIG
EHATGSPSRKRAVKGHRDDSGVTGTDAASTARSVSPATTRHSDPRSPGAIVLPSQPTAGFVAVRDTKTPI
RPVKVPDEYFDQPKEAPSSSRVLYEIPEPAKQQQPQPAPSETDTTTSSFLNLDGTKLQVLIAEDDPINLR
ILRKRLEKAGHEVHHAVNGEECALSFREKSETFDVVLMDMQMPIVDGLTSTKMIRSFEQSHENCRHSALA
AHNGRVPIFAVSASLIEREKKTYADAGFDGWILKPVDFKRLHTLLLGIVDDNVRTSCLYQEGEWERGGWF
HSRSCEARESASDHDHAEGVGLETPTTEAEVAGRDEGLPAPEEALNANGPETTES

>XP_003002603.1 ethylene receptor [Verticillium alfalfae VaMs.102]
MPASDHGGRGHTSALASSLPSKTPPPAMIPEARGASSHSSDARPTPTSNPEQSDDVPAILSTSANRFFRN
NPPSFATGDQRSQNSSPFRLSMPYVTPGQLAFSAMQYLPVPLLVLNNLKTVVLANEAMGRMLGLETDTAD
DSFHALEKLRGQSLSQVGIDMLQDGRPVWVVWESFLDSLVLEMGSRHTSKDAAAAADLMDGESTPTTDAR
PSPTTGHRRDPSASPVKDAAVDVVITKKDIGRPGFKPRGSTQKSDYEVYAKMIVTIWEIEDNQVYFTLSF
TSTQSPPAPLPLSKAVAKSNLLDAAERKTISNSNPPSVSSSHDSSSPSFRISPSAVSLSSNTFPPMGPPS
NAAHASAPSILQKMILMKDALLDNTQMPILAMWKDGSVSFPNRAARDLLREDGDLEKSVDGFDLLPGWTC
WDETFSRELDVSEYPISVLLQTETPFASMRVGMHNKAGEKLQFDVLGEAITDDITGEFLAGVVTFRDVTS
MAQEITDIKEREEERFKLICDTMPQLVWTATAEGMPDFFNTRWYTYTGLTPETSLGAAWQTPFHPDDLME
TTARWKRSIATGEPYVTQYRCRSKDGDWRWMLGRALPQKNRETGAIEKWFGTCTDVHESIEATLAAKRTR
QQLLSVLAHAHVTIFTVDRDHKLTMLEGALIWDLNDGDPTRDSSWYIGEDMYDVFNRLNTQLAPGEEPKF
LRPIEGILDGKQRELVEEHGIDGRWYRTRFLPVPGKRTNGANGSLEACVEGAIGVVMDVTELKEKQTNLE
EEFKEKKQAMANAAAAKEANRLKSQFLANMSHEIRTPITGVIGMAELLQDMKLDSEQREYVENIQRSANA
LLTVINDILDFSKVESGRLDIEEVQFSLSVVLKDVSKMLSFAAERKDLAFLSDVSREITNDMVVIGDPGR
VRQIVTNLLTNSIKFTNQGHVKFSVKKEKETHDSVIIRFTIEDTGIGIEEEVRKKLFQPFSQGDASTARR
FGGTGLGLTICKNLLELMRGKITLESDLGNGTTATFWIPFSKPQGPQRGGALVEIDGLPSRLQSEMSMSC
NSSDYEQLVGQEEDLPASERSKIHVLVVEDNAINQQIATKTIMKLGFSVVAVWNGKEALDYLVAAQQGKK
TKPDIILMDVQMPVIDGYKCTHLLRRHAPYKTFVSDIPIVAMTASAIQGDREKCRKAGMDDYLAKPVKGK
TLERKLVRWSLTKRKSPRLRGEIALSTSDCSDTAEHCSNADIPCVGLDDGPRGDKDAPGQTQDAASTAGQ
ASHVADAGVVDSKVRALEEEGRQSPLTPKPMSHNGHEPSPFDSPAAYENIKPIRHSDTEEMVLQAQAGKM
MEAAGGREQPPLRSSSFRAPEARDSLTEENVGRLQEEGGHRRS

>XP_018175953.1 ethylene receptor [Purpureocillium lilacinum]
MDQAPIKKARIGSSPPRNFDIPPAATGPPPPPSRLHREGSFSPLFFSHAPSRHLGRPHSATASEIAATMM
LRDRGDPTGGVTTVKLPRASVSAASPALSGSTPGSLSSSIDMSMPSTSTDTRNVPSNLQSVQAMGALELI
EHDERPTFLVDLANPANVNKPSINILYINSSLRTCPEICNLVAVDPEGPILDDNFDRFRAWVYATSKSSG
DGLYLSLPYHEYGGITWTSTTLRQRFRFVSGNVTPVATRQASPMPLTEEPLPMDAEASAAAPSIPVSPMG
DAVDPPDYFGDAAPEPTGGNRASLGAIQSKLDNQSGPVHPDAFTNEVLQVQPNKVLFDWTRVPITDNLAE
HIKFAKSVDWAATPLGPMSEWAYDLRAMSNLVMGSPHPAAMYWGPDLVCIYNEAYVELAGGKHPQLMGMR
YIDAWSEIWSEIEPIFKSALESGQATMKHDNHLFIRRDGFLEETFFSWAIVPLVGVDGEVVGLYNPAFEN
TLRRVNDRRMLTLREIGERTASATTVSGFWPQVQKGLEYNDYDVPFSLIYSVKEDTESDVSSLHSGSLIH
SPQVILEGSPGVPEGHPAAPAQLDLRSSEEGFAPYMRQCMAGGGAPVVLSESDGTLPTDLLQGVNWRGFG
DPCSTIVVFPVVPTTTKEAVTGFIVLGVNPRRPYNDNYKLFIHLLSRQLATSMASVVLFEEEIRRGQRAA
RLAALDRQELSMQLHLRTQEANESEYRFTRMAEYAPVGMFIADAQGHIDYCNDMWWQISRHSRYDETELA
WMNSVREEDRPSLETAWKKLLEERVTISVEFRFKHSQQNGDHTIDTWVLMSAFPEKALDGSLKSIFGCIT
DISSQKWAEKVQNERREEAVEMKRQQENFIDITSHEMRNPLSAILQCADQIANNISTFTSHKVKEQVEKL
LENCLDAANTINLCASHQKRIVDDILTLSKLDSNLLAVTPVDEQPIKVVERALKMFESELLAHDIELEFQ
VDSSFEKHGVEWAKLDPSRLRQIFINLMTNAIKFTQGRERRIIRVSMSASKDISEITSKGVHYLDRNDIQ
RTAGMDIDEEEWGKGERINIHCAVEDTGPGLREDELKLLFQRFQQATPRTHVQYGGSGLGLFISRILTEM
QGGQIGVTSSKGVGSKFNFYIQSRKSLNPPSGFEPVSAFKIGRKVQAPAAATPQLKDTPASTPARGTTCS
EGRPLFDVLIVEDNIVNQKVLQRQLRNCGNNTFVANHGREALDTLQKSRFWAGQEDEGVDISVILMDLEM
PVMDGMTCARKIRELEKEGTIVRHIPIIAVTAYARPEQIENAKAAGIDDVISKPFRIPELMPRIEELVGK
YENLSVSSES
