# Supplementary material for: Comparative transcriptome analysis of Armillaria gallica 012m in response to ethephon treatment
Source: PeerJ. 2023 Jan 17;11:e14714. doi: 10.7717/peerj.14714 (PMC10088873; doi:10.7717/peerj.14714)
Supplement: Supplemental Information 11 [file peerj-11-14714-s011.zip]

Archive with 11 entries (11 files):
- Armga012mGene00417.png
- Armga012mGene02366.png
- Armga012mGene04732.png
- Armga012mGene07235.png
- Armga012mGene10275.png
- Armga012mGene13219.png
- SMART_protein_schematic.png
- Verticillium alfalfae.png
- _Armga012mGene00474.png
- _Armga012mGene24744.png
- arabidopsis thaliana.png
